# Supplementary material for: 2-Methyl-3-(2-methyl­phen­yl)-4-oxo-3,4-dihydro­quinazolin-8-yl 4-bromo­benzene-1-sulfonate
Source: Acta Crystallogr Sect E Struct Rep Online. 2012 Feb 17;68(Pt 3):o759–60. doi: 10.1107/S1600536812006198 (PMC3295525; doi:10.1107/S1600536812006198)
Supplement: Supplementary file 1 [file e-68-0o759-sup1.cif]

##############################################################################
#                                                                            #
# This CIF contains the data in a paper accepted for publication in          #
# Acta Crystallographica Section E. It conforms to the requirements of       #
# Notes for Authors for Acta Crystallographica Section E, and has been       #
# peer reviewed under the auspices of the IUCr Commission on Journals.       #
#                                                                            #
# Full details of the Crystallographic Information File format               #
# are given in the paper "The Crystallographic Information File (CIF):       #
# a New Standard Archive File for Crystallography" by S. R. Hall, F. H.      #
# Allen and I. D. Brown [Acta Cryst. (1991), A47, 655-685].                  #
#                                                                            #
# The current version of the core CIF dictionary is obtainable from          #
# ftp://ftp.iucr.org/pub/cif_core.dic.                                       #
#                                                                            #
# Software is freely available for graphical display of the structure(s)     #
# in this CIF. For information consult the CIF software page                 #
# http://www.iucr.org/resources/cif/software.                                #
#                                                                            #
# This file may be used for bona fide research purposes within the           #
# scientific community so long as proper attribution is given to the journal # 
# article from which it was obtained.                                        #
#                                                                            #
##############################################################################
data_global
_audit_creation_method     SHELXL-97
_journal_date_recd_electronic     2012-02-12
_journal_date_accepted     2012-02-12
_journal_name_full     'Acta Crystallographica, Section E'
_journal_year     2012
_journal_volume     68
_journal_issue      3
_journal_page_first     o759
_journal_page_last     o760
_journal_paper_category     QO
_journal_paper_doi     10.1107/S1600536812006198
_journal_coeditor_code     HB6634
_publ_contact_author_name     ' Edward RT Tiekink '
_publ_contact_author_address
;
Department of Chemistry, University of Malaya,
50603 Kuala Lumpur, Malaysia
;
_publ_contact_author_email
;
edward.tiekink@gmail.com
;
_publ_contact_author_fax     ' +60 3 7967 4193 '
_publ_contact_author_phone     ' +60 3 7967 6775 '
_publ_section_title
;
2-Methyl-3-(2-methylphenyl)-4-oxo-3,4-dihydroquinazolin-8-yl
4-bromobenzene-1-sulfonate
;
loop_
    _publ_author_name
    _publ_author_footnote
    _publ_author_address
    'Adel S. El-Azab '
;
Additional correspondence author, e-mail: adelazaba@yahoo.com.
;
;
Department of Pharmaceutical Chemistry, College of Pharmacy,
King Saud University, Riyadh 11451, Saudi Arabia
and
Department of Organic Chemistry, Faculty of Pharmacy, Al-Azhar University,
Cairo 11884, Egypt
;
    'Alaa A.-M. Abdel-Aziz' .
;
Department of Pharmaceutical Chemistry, College of Pharmacy,
King Saud University, Riyadh 11451, Saudi Arabia
and
Department of Medicinal Chemistry, Faculty of Pharmacy, University of Mansoura,
Mansoura 35516, Egypt
;
    'Ng, Seik Weng' .
;
Department of Chemistry, University of Malaya,
50603 Kuala Lumpur, Malaysia
and
Chemistry Department, Faculty of Science,
King Abdulaziz University, PO Box 80203 Jeddah, Saudi Arabia
;
    'Tiekink, Edward R. T.' .
;
Department of Chemistry, University of Malaya,
50603 Kuala Lumpur, Malaysia
;
data_I
_audit_creation_method     SHELXL-97
_chemical_name_systematic
;
2-Methyl-3-(2-methylphenyl)-4-oxo-3,4-dihydroquinazolin-8-yl
4-bromobenzene-1-sulfonate
;
_chemical_name_common     ?
_chemical_formula_moiety     'C22 H17 Br N2 O4 S'
_chemical_formula_sum     'C22 H17 Br N2 O4 S'
_chemical_formula_iupac     'C22 H17 Br N2 O4 S'
_chemical_formula_weight     485.35
_chemical_melting_point     ?
_symmetry_cell_setting     monoclinic
_symmetry_space_group_name_H-M     'P 21/c'
_symmetry_space_group_name_Hall     '-P 2ybc'
loop_
    _symmetry_equiv_pos_as_xyz
    'x, y, z'
    '-x, y+1/2, -z+1/2'
    '-x, -y, -z'
    'x, -y-1/2, z-1/2'
_cell_length_a     11.0587(3)
_cell_length_b     14.4794(3)
_cell_length_c     13.1357(3)
_cell_angle_alpha     90.00
_cell_angle_beta     102.804(2)
_cell_angle_gamma     90.00
_cell_volume     2051.03(8)
_cell_formula_units_Z     4
_cell_measurement_reflns_used     4968
_cell_measurement_theta_min     3.05
_cell_measurement_theta_max     76.31
_cell_measurement_temperature     100(2)
_exptl_crystal_description     block
_exptl_crystal_colour     colourless
_exptl_crystal_size_max     0.30
_exptl_crystal_size_mid     0.25
_exptl_crystal_size_min     0.20
_exptl_crystal_density_diffrn     1.572
_exptl_crystal_density_meas     ?
_exptl_crystal_density_method     'not measured'
_exptl_crystal_F_000     984
_exptl_absorpt_coefficient_mu     3.963
_exptl_absorpt_correction_type     multi-scan
_exptl_absorpt_process_details     '(CrysAlis PRO; Agilent, 2011)'
_exptl_absorpt_correction_T_min     0.43844
_exptl_absorpt_correction_T_max     1.00000
_diffrn_ambient_temperature     100(2)
_diffrn_radiation_type     CuK\a
_diffrn_radiation_wavelength     1.5418
_diffrn_radiation_source     'SuperNova (Cu) X-ray Source'
_diffrn_radiation_monochromator     Mirror
_diffrn_measurement_device_type
                  'Agilent SuperNova Dual diffractometer with an Atlas detector'
_diffrn_measurement_method     '\w scan'
_diffrn_detector_area_resol_mean     10.4041
_diffrn_reflns_number     8236
_diffrn_reflns_av_R_equivalents     0.0211
_diffrn_reflns_av_sigmaI/netI     0.0260
_diffrn_reflns_theta_min     4.10
_diffrn_reflns_theta_max     76.50
_diffrn_reflns_theta_full     76.50
_diffrn_measured_fraction_theta_max     0.977
_diffrn_measured_fraction_theta_full     0.977
_diffrn_reflns_limit_h_min     -13
_diffrn_reflns_limit_h_max     13
_diffrn_reflns_limit_k_min     -13
_diffrn_reflns_limit_k_max     18
_diffrn_reflns_limit_l_min     -15
_diffrn_reflns_limit_l_max     16
_diffrn_standards_number     0
_diffrn_standards_interval_count     0
_diffrn_standards_interval_time     0
_diffrn_standards_decay_%     0
_refine_special_details
;
Refinement of <i>F</i>^2^ against ALL reflections. The weighted <i>R</i>-factor
<i>wR</i> and goodness of fit <i>S</i> are based on <i>F</i>^2^, conventional
<i>R</i>-factors <i>R</i> are based on <i>F</i>, with <i>F</i> set to zero for
negative <i>F</i>^2^. The threshold expression of <i>F</i>^2^ >
\s(<i>F</i>^2^) is used only for calculating <i>R</i>-factors(gt) <i>etc</i>.
and is not relevant to the choice of reflections for refinement.
<i>R</i>-factors based on <i>F</i>^2^ are statistically about twice as large
as those based on <i>F</i>, and <i>R</i>- factors based on ALL data will be
even larger.
;
_reflns_number_total     4208
_reflns_number_gt     3952
_reflns_threshold_expression     I>2\s(I)
_refine_ls_structure_factor_coef     Fsqd
_refine_ls_matrix_type     full
_refine_ls_R_factor_all     0.0373
_refine_ls_R_factor_gt     0.0352
_refine_ls_wR_factor_gt     0.0965
_refine_ls_wR_factor_ref     0.0984
_refine_ls_goodness_of_fit_ref     1.065
_refine_ls_restrained_S_all     1.065
_refine_ls_number_reflns     4208
_refine_ls_number_parameters     273
_refine_ls_number_restraints     0
_refine_ls_hydrogen_treatment     constr
_refine_ls_weighting_scheme     calc
_refine_ls_weighting_details
         'calc w=1/[\s^2^(Fo^2^)+(0.0605P)^2^+1.0031P] where P=(Fo^2^+2Fc^2^)/3'
_atom_sites_solution_hydrogens     geom
_atom_sites_solution_primary     direct
_atom_sites_solution_secondary     difmap
_refine_ls_shift/su_max     0.001
_refine_ls_shift/su_mean     0.000
_refine_diff_density_max     0.395
_refine_diff_density_min     -0.953
_refine_ls_extinction_method     none
_refine_ls_extinction_coef     ?
loop_
    _atom_type_symbol
    _atom_type_description
    _atom_type_scat_dispersion_real
    _atom_type_scat_dispersion_imag
    _atom_type_scat_source
    'C' 'C' 0.0181 0.0091
                         'International Tables Vol C Tables 4.2.6.8 and 6.1.1.4'
    'H' 'H' 0.0000 0.0000
                         'International Tables Vol C Tables 4.2.6.8 and 6.1.1.4'
    'N' 'N' 0.0311 0.0180
                         'International Tables Vol C Tables 4.2.6.8 and 6.1.1.4'
    'O' 'O' 0.0492 0.0322
                         'International Tables Vol C Tables 4.2.6.8 and 6.1.1.4'
    'S' 'S' 0.3331 0.5567
                         'International Tables Vol C Tables 4.2.6.8 and 6.1.1.4'
    'Br' 'Br' -0.6763 1.2805
                         'International Tables Vol C Tables 4.2.6.8 and 6.1.1.4'
_computing_data_collection     'CrysAlis PRO (Agilent, 2011)'
_computing_cell_refinement     'CrysAlis PRO (Agilent, 2011)'
_computing_data_reduction     'CrysAlis PRO (Agilent, 2011)'
_computing_structure_solution     'SHELXS97 (Sheldrick, 2008)'
_computing_structure_refinement     'SHELXL97 (Sheldrick, 2008)'
_computing_molecular_graphics
;
ORTEP-3 (Farrugia, 1997) and DIAMOND (Brandenburg, 2006)
;
_computing_publication_material     'publCIF (Westrip, 2010)'
loop_
    _atom_site_type_symbol
    _atom_site_label
    _atom_site_fract_x
    _atom_site_fract_y
    _atom_site_fract_z
    _atom_site_U_iso_or_equiv
    _atom_site_adp_type
    _atom_site_calc_flag
    _atom_site_refinement_flags
    _atom_site_occupancy
    _atom_site_symmetry_multiplicity
    _atom_site_disorder_assembly
    _atom_site_disorder_group
    Br Br1 0.55786(2) 0.803520(16) 0.479620(16) 0.02586(10) Uani d . 1 1 . .
    O O1 0.95920(14) 0.53185(10) 0.82122(10) 0.0193(3) Uani d . 1 1 . .
    O O2 0.81926(17) 0.56446(12) 0.93880(12) 0.0291(4) Uani d . 1 1 . .
    O O3 0.99573(17) 0.66569(12) 0.92714(12) 0.0291(4) Uani d . 1 1 . .
    S S1 0.89405(5) 0.60873(4) 0.87820(3) 0.02064(13) Uani d . 1 1 . .
    N N1 0.88588(16) 0.53757(12) 0.60644(12) 0.0162(3) Uani d . 1 1 . .
    N N2 0.77713(16) 0.46955(12) 0.44884(12) 0.0158(3) Uani d . 1 1 . .
    O O4 0.69320(15) 0.32500(10) 0.44155(11) 0.0204(3) Uani d . 1 1 . .
    C C1 0.7994(2) 0.66819(15) 0.77401(15) 0.0188(4) Uani d . 1 1 . .
    C C2 0.6754(2) 0.64461(15) 0.74360(16) 0.0218(4) Uani d . 1 1 . .
    H H2 0.6407 0.6000 0.7820 0.026 Uiso calc R 1 1 . .
    C C3 0.6019(2) 0.68678(16) 0.65633(17) 0.0227(4) Uani d . 1 1 . .
    H H3 0.5164 0.6719 0.6342 0.027 Uiso calc R 1 1 . .
    C C4 0.6564(2) 0.75095(15) 0.60266(15) 0.0205(4) Uani d . 1 1 . .
    C C5 0.7798(2) 0.77732(15) 0.63407(16) 0.0209(4) Uani d . 1 1 . .
    H H5 0.8135 0.8234 0.5969 0.025 Uiso calc R 1 1 . .
    C C6 0.8529(2) 0.73486(15) 0.72109(15) 0.0202(4) Uani d . 1 1 . .
    H H6 0.9378 0.7509 0.7442 0.024 Uiso calc R 1 1 . .
    C C7 0.88853(19) 0.45840(14) 0.76930(15) 0.0174(4) Uani d . 1 1 . .
    C C8 0.8594(2) 0.38427(15) 0.82488(16) 0.0220(4) Uani d . 1 1 . .
    H H8 0.8827 0.3844 0.8990 0.026 Uiso calc R 1 1 . .
    C C9 0.7954(2) 0.30868(15) 0.77233(18) 0.0240(5) Uani d . 1 1 . .
    H H9 0.7749 0.2577 0.8108 0.029 Uiso calc R 1 1 . .
    C C10 0.7620(2) 0.30825(14) 0.66447(17) 0.0211(4) Uani d . 1 1 . .
    H H10 0.7197 0.2567 0.6284 0.025 Uiso calc R 1 1 . .
    C C11 0.79106(19) 0.38491(14) 0.60856(15) 0.0162(4) Uani d . 1 1 . .
    C C12 0.85457(19) 0.46112(14) 0.65901(15) 0.0154(4) Uani d . 1 1 . .
    C C13 0.74931(19) 0.38693(14) 0.49465(15) 0.0159(4) Uani d . 1 1 . .
    C C14 0.84603(19) 0.53990(14) 0.50603(15) 0.0163(4) Uani d . 1 1 . .
    C C15 0.8748(2) 0.62223(14) 0.44701(16) 0.0203(4) Uani d . 1 1 . .
    H H15A 0.9282 0.6647 0.4951 0.030 Uiso calc R 1 1 . .
    H H15B 0.7975 0.6537 0.4143 0.030 Uiso calc R 1 1 . .
    H H15C 0.9175 0.6023 0.3929 0.030 Uiso calc R 1 1 . .
    C C16 0.7300(2) 0.47748(14) 0.33657(15) 0.0171(4) Uani d . 1 1 . .
    C C17 0.8015(2) 0.44417(15) 0.27003(16) 0.0194(4) Uani d . 1 1 . .
    H H17 0.8806 0.4178 0.2976 0.023 Uiso calc R 1 1 . .
    C C18 0.7562(2) 0.44979(15) 0.16290(16) 0.0227(4) Uani d . 1 1 . .
    H H18 0.8041 0.4272 0.1165 0.027 Uiso calc R 1 1 . .
    C C19 0.6406(2) 0.48863(16) 0.12407(16) 0.0234(4) Uani d . 1 1 . .
    H H19 0.6092 0.4925 0.0508 0.028 Uiso calc R 1 1 . .
    C C20 0.5708(2) 0.52162(15) 0.19111(16) 0.0226(4) Uani d . 1 1 . .
    H H20 0.4922 0.5486 0.1630 0.027 Uiso calc R 1 1 . .
    C C21 0.6131(2) 0.51634(14) 0.29958(16) 0.0202(4) Uani d . 1 1 . .
    C C22 0.5361(2) 0.55171(18) 0.37228(18) 0.0282(5) Uani d . 1 1 . .
    H H22A 0.5849 0.5957 0.4215 0.042 Uiso calc R 1 1 . .
    H H22B 0.5110 0.4999 0.4109 0.042 Uiso calc R 1 1 . .
    H H22C 0.4621 0.5826 0.3318 0.042 Uiso calc R 1 1 . .
loop_
    _atom_site_aniso_label
    _atom_site_aniso_U_11
    _atom_site_aniso_U_22
    _atom_site_aniso_U_33
    _atom_site_aniso_U_12
    _atom_site_aniso_U_13
    _atom_site_aniso_U_23
    Br1 0.03211(16) 0.02299(14) 0.01724(14) 0.00025(8) -0.00581(10) 0.00386(8)
    O1 0.0227(8) 0.0226(7) 0.0111(6) 0.0019(6) 0.0006(5) -0.0025(5)
    O2 0.0416(10) 0.0338(9) 0.0140(7) 0.0121(7) 0.0107(7) 0.0059(6)
    O3 0.0360(10) 0.0279(8) 0.0169(7) 0.0043(7) -0.0078(6) -0.0064(6)
    S1 0.0284(3) 0.0235(3) 0.0082(2) 0.0058(2) 0.00012(19) -0.00128(17)
    N1 0.0200(8) 0.0172(8) 0.0105(7) 0.0003(6) 0.0018(6) -0.0006(6)
    N2 0.0194(8) 0.0189(8) 0.0083(7) -0.0006(7) 0.0011(6) 0.0006(6)
    O4 0.0266(8) 0.0194(7) 0.0141(6) -0.0042(6) 0.0021(6) -0.0016(5)
    C1 0.0231(11) 0.0218(10) 0.0101(8) 0.0044(8) 0.0006(7) -0.0007(7)
    C2 0.0259(11) 0.0241(10) 0.0153(9) -0.0011(8) 0.0039(8) 0.0015(8)
    C3 0.0222(11) 0.0259(11) 0.0182(10) 0.0001(8) 0.0005(8) 0.0000(8)
    C4 0.0265(11) 0.0200(9) 0.0128(8) 0.0048(8) -0.0004(8) -0.0003(7)
    C5 0.0270(11) 0.0203(9) 0.0144(9) 0.0013(8) 0.0027(8) 0.0002(8)
    C6 0.0232(11) 0.0211(10) 0.0149(9) 0.0009(8) 0.0014(8) -0.0031(8)
    C7 0.0199(10) 0.0200(9) 0.0114(9) 0.0032(8) 0.0013(7) -0.0017(7)
    C8 0.0271(11) 0.0261(11) 0.0124(9) 0.0053(9) 0.0035(8) 0.0047(8)
    C9 0.0314(12) 0.0227(11) 0.0175(10) -0.0004(9) 0.0047(9) 0.0066(8)
    C10 0.0254(11) 0.0197(10) 0.0175(10) -0.0005(8) 0.0035(8) 0.0019(8)
    C11 0.0188(10) 0.0182(9) 0.0109(8) 0.0027(7) 0.0018(7) 0.0007(7)
    C12 0.0174(9) 0.0174(9) 0.0113(8) 0.0031(7) 0.0027(7) 0.0019(7)
    C13 0.0185(10) 0.0174(9) 0.0113(9) 0.0022(7) 0.0026(7) -0.0001(7)
    C14 0.0188(9) 0.0169(9) 0.0127(8) 0.0010(7) 0.0023(7) -0.0002(7)
    C15 0.0267(11) 0.0187(10) 0.0149(9) -0.0039(8) 0.0032(8) 0.0015(7)
    C16 0.0222(10) 0.0181(9) 0.0093(8) -0.0027(8) -0.0005(7) 0.0015(7)
    C17 0.0204(10) 0.0225(10) 0.0142(9) -0.0004(8) 0.0015(8) 0.0011(7)
    C18 0.0287(11) 0.0265(11) 0.0128(9) -0.0025(9) 0.0047(8) -0.0034(8)
    C19 0.0275(12) 0.0265(11) 0.0131(9) -0.0071(9) -0.0025(8) 0.0021(8)
    C20 0.0241(11) 0.0233(10) 0.0178(10) -0.0019(8) -0.0010(8) 0.0043(8)
    C21 0.0223(10) 0.0200(10) 0.0175(9) -0.0009(8) 0.0028(8) 0.0005(8)
    C22 0.0298(12) 0.0326(12) 0.0219(10) 0.0056(10) 0.0054(9) -0.0007(9)
_geom_special_details
;
All e.s.d.'s (except the e.s.d. in the dihedral angle between two l.s. planes)
are estimated using the full covariance matrix. The cell e.s.d.'s are taken
into account individually in the estimation of e.s.d.'s in distances, angles
and torsion angles; correlations between e.s.d.'s in cell parameters are only
used when they are defined by crystal symmetry. An approximate (isotropic)
treatment of cell e.s.d.'s is used for estimating e.s.d.'s involving l.s.
planes.
;
loop_
    _geom_bond_atom_site_label_1
    _geom_bond_atom_site_label_2
    _geom_bond_site_symmetry_2
    _geom_bond_distance
    _geom_bond_publ_flag
    Br1 C4 . 1.897(2) ?
    O1 C7 . 1.404(2) ?
    O1 S1 . 1.5991(15) ?
    O2 S1 . 1.4214(18) ?
    O3 S1 . 1.4273(18) ?
    S1 C1 . 1.754(2) ?
    N1 C14 . 1.295(2) ?
    N1 C12 . 1.388(3) ?
    N2 C14 . 1.389(3) ?
    N2 C13 . 1.403(3) ?
    N2 C16 . 1.456(2) ?
    O4 C13 . 1.218(3) ?
    C1 C2 . 1.384(3) ?
    C1 C6 . 1.395(3) ?
    C2 C3 . 1.391(3) ?
    C2 H2 . 0.9500 ?
    C3 C4 . 1.383(3) ?
    C3 H3 . 0.9500 ?
    C4 C5 . 1.389(3) ?
    C5 C6 . 1.389(3) ?
    C5 H5 . 0.9500 ?
    C6 H6 . 0.9500 ?
    C7 C8 . 1.376(3) ?
    C7 C12 . 1.414(3) ?
    C8 C9 . 1.399(3) ?
    C8 H8 . 0.9500 ?
    C9 C10 . 1.383(3) ?
    C9 H9 . 0.9500 ?
    C10 C11 . 1.407(3) ?
    C10 H10 . 0.9500 ?
    C11 C12 . 1.394(3) ?
    C11 C13 . 1.465(3) ?
    C14 C15 . 1.494(3) ?
    C15 H15A . 0.9800 ?
    C15 H15B . 0.9800 ?
    C15 H15C . 0.9800 ?
    C16 C21 . 1.394(3) ?
    C16 C17 . 1.389(3) ?
    C17 C18 . 1.387(3) ?
    C17 H17 . 0.9500 ?
    C18 C19 . 1.387(3) ?
    C18 H18 . 0.9500 ?
    C19 C20 . 1.378(3) ?
    C19 H19 . 0.9500 ?
    C20 C21 . 1.400(3) ?
    C20 H20 . 0.9500 ?
    C21 C22 . 1.504(3) ?
    C22 H22A . 0.9800 ?
    C22 H22B . 0.9800 ?
    C22 H22C . 0.9800 ?
loop_
    _geom_angle_atom_site_label_1
    _geom_angle_atom_site_label_2
    _geom_angle_atom_site_label_3
    _geom_angle_site_symmetry_1
    _geom_angle_site_symmetry_3
    _geom_angle
    _geom_angle_publ_flag
    C7 O1 S1 . . 119.65(13) ?
    O2 S1 O3 . . 120.43(10) ?
    O2 S1 O1 . . 109.07(9) ?
    O3 S1 O1 . . 102.79(9) ?
    O2 S1 C1 . . 109.73(10) ?
    O3 S1 C1 . . 110.01(10) ?
    O1 S1 C1 . . 103.26(9) ?
    C14 N1 C12 . . 117.46(18) ?
    C14 N2 C13 . . 122.64(16) ?
    C14 N2 C16 . . 121.36(16) ?
    C13 N2 C16 . . 115.99(16) ?
    C2 C1 C6 . . 121.96(19) ?
    C2 C1 S1 . . 119.09(17) ?
    C6 C1 S1 . . 118.87(16) ?
    C1 C2 C3 . . 119.4(2) ?
    C1 C2 H2 . . 120.3 ?
    C3 C2 H2 . . 120.3 ?
    C4 C3 C2 . . 118.3(2) ?
    C4 C3 H3 . . 120.9 ?
    C2 C3 H3 . . 120.9 ?
    C3 C4 C5 . . 122.96(19) ?
    C3 C4 Br1 . . 118.08(17) ?
    C5 C4 Br1 . . 118.95(16) ?
    C4 C5 C6 . . 118.5(2) ?
    C4 C5 H5 . . 120.8 ?
    C6 C5 H5 . . 120.8 ?
    C5 C6 C1 . . 118.9(2) ?
    C5 C6 H6 . . 120.6 ?
    C1 C6 H6 . . 120.6 ?
    C8 C7 O1 . . 120.25(17) ?
    C8 C7 C12 . . 121.67(19) ?
    O1 C7 C12 . . 118.00(18) ?
    C7 C8 C9 . . 120.04(19) ?
    C7 C8 H8 . . 120.0 ?
    C9 C8 H8 . . 120.0 ?
    C10 C9 C8 . . 120.0(2) ?
    C10 C9 H9 . . 120.0 ?
    C8 C9 H9 . . 120.0 ?
    C9 C10 C11 . . 119.4(2) ?
    C9 C10 H10 . . 120.3 ?
    C11 C10 H10 . . 120.3 ?
    C12 C11 C10 . . 121.71(18) ?
    C12 C11 C13 . . 118.76(18) ?
    C10 C11 C13 . . 119.48(19) ?
    N1 C12 C11 . . 123.33(17) ?
    N1 C12 C7 . . 119.52(18) ?
    C11 C12 C7 . . 117.15(18) ?
    O4 C13 N2 . . 120.95(17) ?
    O4 C13 C11 . . 125.12(19) ?
    N2 C13 C11 . . 113.92(17) ?
    N1 C14 N2 . . 123.62(18) ?
    N1 C14 C15 . . 119.06(18) ?
    N2 C14 C15 . . 117.32(17) ?
    C14 C15 H15A . . 109.5 ?
    C14 C15 H15B . . 109.5 ?
    H15A C15 H15B . . 109.5 ?
    C14 C15 H15C . . 109.5 ?
    H15A C15 H15C . . 109.5 ?
    H15B C15 H15C . . 109.5 ?
    C21 C16 C17 . . 122.27(18) ?
    C21 C16 N2 . . 118.76(18) ?
    C17 C16 N2 . . 118.95(18) ?
    C18 C17 C16 . . 119.4(2) ?
    C18 C17 H17 . . 120.3 ?
    C16 C17 H17 . . 120.3 ?
    C17 C18 C19 . . 119.5(2) ?
    C17 C18 H18 . . 120.2 ?
    C19 C18 H18 . . 120.2 ?
    C20 C19 C18 . . 120.44(19) ?
    C20 C19 H19 . . 119.8 ?
    C18 C19 H19 . . 119.8 ?
    C19 C20 C21 . . 121.6(2) ?
    C19 C20 H20 . . 119.2 ?
    C21 C20 H20 . . 119.2 ?
    C16 C21 C20 . . 116.9(2) ?
    C16 C21 C22 . . 121.87(19) ?
    C20 C21 C22 . . 121.3(2) ?
    C21 C22 H22A . . 109.5 ?
    C21 C22 H22B . . 109.5 ?
    H22A C22 H22B . . 109.5 ?
    C21 C22 H22C . . 109.5 ?
    H22A C22 H22C . . 109.5 ?
    H22B C22 H22C . . 109.5 ?
loop_
    _geom_torsion_atom_site_label_1
    _geom_torsion_atom_site_label_2
    _geom_torsion_atom_site_label_3
    _geom_torsion_atom_site_label_4
    _geom_torsion_site_symmetry_1
    _geom_torsion_site_symmetry_2
    _geom_torsion_site_symmetry_3
    _geom_torsion_site_symmetry_4
    _geom_torsion
    _geom_torsion_publ_flag
    C7 O1 S1 O2 . . . . 46.87(16) ?
    C7 O1 S1 O3 . . . . 175.77(14) ?
    C7 O1 S1 C1 . . . . -69.77(16) ?
    O2 S1 C1 C2 . . . . -19.3(2) ?
    O3 S1 C1 C2 . . . . -153.96(17) ?
    O1 S1 C1 C2 . . . . 96.90(18) ?
    O2 S1 C1 C6 . . . . 163.76(16) ?
    O3 S1 C1 C6 . . . . 29.1(2) ?
    O1 S1 C1 C6 . . . . -80.07(18) ?
    C6 C1 C2 C3 . . . . 1.5(3) ?
    S1 C1 C2 C3 . . . . -175.36(17) ?
    C1 C2 C3 C4 . . . . 0.3(3) ?
    C2 C3 C4 C5 . . . . -2.3(3) ?
    C2 C3 C4 Br1 . . . . 176.82(16) ?
    C3 C4 C5 C6 . . . . 2.4(3) ?
    Br1 C4 C5 C6 . . . . -176.64(15) ?
    C4 C5 C6 C1 . . . . -0.6(3) ?
    C2 C1 C6 C5 . . . . -1.3(3) ?
    S1 C1 C6 C5 . . . . 175.54(16) ?
    S1 O1 C7 C8 . . . . -79.5(2) ?
    S1 O1 C7 C12 . . . . 103.79(18) ?
    O1 C7 C8 C9 . . . . -176.1(2) ?
    C12 C7 C8 C9 . . . . 0.5(3) ?
    C7 C8 C9 C10 . . . . 0.3(3) ?
    C8 C9 C10 C11 . . . . -1.0(3) ?
    C9 C10 C11 C12 . . . . 0.9(3) ?
    C9 C10 C11 C13 . . . . -176.4(2) ?
    C14 N1 C12 C11 . . . . 4.9(3) ?
    C14 N1 C12 C7 . . . . -175.62(19) ?
    C10 C11 C12 N1 . . . . 179.4(2) ?
    C13 C11 C12 N1 . . . . -3.2(3) ?
    C10 C11 C12 C7 . . . . -0.1(3) ?
    C13 C11 C12 C7 . . . . 177.24(18) ?
    C8 C7 C12 N1 . . . . 179.87(19) ?
    O1 C7 C12 N1 . . . . -3.4(3) ?
    C8 C7 C12 C11 . . . . -0.6(3) ?
    O1 C7 C12 C11 . . . . 176.13(17) ?
    C14 N2 C13 O4 . . . . -176.82(19) ?
    C16 N2 C13 O4 . . . . 2.8(3) ?
    C14 N2 C13 C11 . . . . 4.5(3) ?
    C16 N2 C13 C11 . . . . -175.88(17) ?
    C12 C11 C13 O4 . . . . 180.0(2) ?
    C10 C11 C13 O4 . . . . -2.6(3) ?
    C12 C11 C13 N2 . . . . -1.4(3) ?
    C10 C11 C13 N2 . . . . 176.04(18) ?
    C12 N1 C14 N2 . . . . -1.7(3) ?
    C12 N1 C14 C15 . . . . 178.31(18) ?
    C13 N2 C14 N1 . . . . -3.1(3) ?
    C16 N2 C14 N1 . . . . 177.25(19) ?
    C13 N2 C14 C15 . . . . 176.87(18) ?
    C16 N2 C14 C15 . . . . -2.7(3) ?
    C14 N2 C16 C21 . . . . -89.8(2) ?
    C13 N2 C16 C21 . . . . 90.6(2) ?
    C14 N2 C16 C17 . . . . 91.7(2) ?
    C13 N2 C16 C17 . . . . -87.9(2) ?
    C21 C16 C17 C18 . . . . 0.3(3) ?
    N2 C16 C17 C18 . . . . 178.74(19) ?
    C16 C17 C18 C19 . . . . 0.1(3) ?
    C17 C18 C19 C20 . . . . 0.1(3) ?
    C18 C19 C20 C21 . . . . -0.7(3) ?
    C17 C16 C21 C20 . . . . -0.8(3) ?
    N2 C16 C21 C20 . . . . -179.26(18) ?
    C17 C16 C21 C22 . . . . 179.6(2) ?
    N2 C16 C21 C22 . . . . 1.2(3) ?
    C19 C20 C21 C16 . . . . 1.0(3) ?
    C19 C20 C21 C22 . . . . -179.4(2) ?
loop_
    _geom_hbond_atom_site_label_D
    _geom_hbond_atom_site_label_H
    _geom_hbond_atom_site_label_A
    _geom_hbond_site_symmetry_A
    _geom_hbond_distance_DH
    _geom_hbond_distance_HA
    _geom_hbond_distance_DA
    _geom_hbond_angle_DHA
    C3 H3 O4 3_666 0.95 2.31 3.236(3) 164
    C8 H8 O3 3_767 0.95 2.49 3.375(3) 155
    C9 H9 O4 4_566 0.95 2.43 3.328(3) 158
