# Supplementary material for: 2-Methyl-3-(2-methyl­phen­yl)-4-oxo-3,4-dihydro­quinazolin-8-yl 4-bromo­benzene-1-sulfonate
Source: Acta Crystallogr Sect E Struct Rep Online. 2012 Feb 17;68(Pt 3):o759–60. doi: 10.1107/S1600536812006198 (PMC3295525; doi:10.1107/S1600536812006198)
Supplement: Supplementary file 2 [file e-68-0o759-Isup2.hkl]

# 
# h,k,l, Fc-squared, Fo-squared, sigma(Fo-squared) and status flag 
# 
data_I
_shelx_title '  P21/c' 
_shelx_refln_list_code          4 
_shelx_F_calc_maximum      214.54 
_exptl_crystal_F_000       984.00 
_reflns_d_resolution_high  0.7928 
 
loop_ 
 _symmetry_equiv_pos_as_xyz 
 'x, y, z' 
 '-x, y+1/2, -z+1/2' 
 '-x, -y, -z' 
 'x, -y-1/2, z-1/2' 
 
_cell_length_a    11.0587 
_cell_length_b    14.4794 
_cell_length_c    13.1357 
_cell_angle_alpha  90.000 
_cell_angle_beta  102.804 
_cell_angle_gamma  90.000 
 
_shelx_F_squared_multiplier     1.000 
 
loop_ 
 _refln_index_h 
 _refln_index_k 
 _refln_index_l 
 _refln_F_squared_calc 
 _refln_F_squared_meas 
 _refln_F_squared_sigma 
 _refln_observed_status 
   1   0   0      164.47      174.06      4.21 o 
   2   0   0     4002.24     3896.31     57.73 o 
   3   0   0    28904.98    26126.46    120.24 o 
   4   0   0     1147.85     1465.16     33.55 o 
   5   0   0     2132.82     2522.60     50.02 o 
   6   0   0     2279.15     2209.13     52.74 o 
   7   0   0     2917.36     2969.51     67.68 o 
   8   0   0      441.73      432.86     28.18 o 
   9   0   0    10314.37    11136.71    119.58 o 
  10   0   0      390.06      425.15     40.33 o 
  11   0   0       85.69       95.76     20.41 o 
  12   0   0      767.73      636.30     44.01 o 
  13   0   0       65.62       38.56      8.54 o 
   1   1   0     5289.75     4433.79     24.94 o 
   2   1   0     2823.91     2607.78     81.35 o 
   3   1   0    46028.90    41258.52    155.68 o 
   4   1   0     8176.11     8174.36     39.98 o 
   5   1   0     1575.07     1358.68     28.10 o 
   6   1   0     4004.02     3930.10     58.97 o 
   7   1   0     1217.74     1349.22     32.30 o 
   8   1   0      445.44      416.72     19.62 o 
   9   1   0       49.04       66.84      9.08 o 
  10   1   0      562.56      466.96     29.82 o 
  11   1   0      320.67      278.85     23.04 o 
  12   1   0     1329.45     1204.48     42.14 o 
  13   1   0      205.81      193.59     20.58 o 
   0   2   0     2679.39     2513.91     21.45 o 
   1   2   0    13591.13    12541.99     80.03 o 
   2   2   0     1431.33     1322.94     13.45 o 
   3   2   0      840.97      916.09     11.44 o 
   4   2   0     2358.19     2372.42     21.45 o 
   5   2   0      682.85      788.11     13.96 o 
   6   2   0       56.75       48.47      8.36 o 
   7   2   0     1241.64     1201.48     48.74 o 
   8   2   0     4009.05     4378.02    156.45 o 
   9   2   0     2075.98     2006.58     90.54 o 
  10   2   0      325.93      299.64     23.69 o 
  11   2   0       97.33      118.66     14.93 o 
  12   2   0       23.97       11.84      8.61 o 
  13   2   0      176.21      159.28     19.72 o 
   1   3   0     3986.71     3695.83     38.14 o 
   2   3   0     4337.45     4065.25     33.75 o 
   3   3   0     1905.36     1807.52     27.03 o 
   4   3   0     6692.49     6565.22     43.53 o 
   5   3   0     2099.83     2138.25    148.92 o 
   6   3   0        6.58       25.18      6.56 o 
   7   3   0      291.52      310.87     24.81 o 
   8   3   0       23.86       32.64      6.86 o 
   9   3   0      170.87      194.70     28.40 o 
  10   3   0      191.24      174.44     29.64 o 
  11   3   0     1126.04      937.12     65.08 o 
  12   3   0       11.44       11.61     10.76 o 
  13   3   0      675.52      596.28     38.15 o 
   0   4   0     3778.97     3689.73     43.42 o 
   1   4   0     7875.38     7237.23     50.96 o 
   2   4   0      139.58      134.35      7.60 o 
   3   4   0       45.80       64.38      8.00 o 
   4   4   0      123.37       82.20      5.04 o 
   5   4   0     2320.40     2392.76     35.12 o 
   6   4   0       53.96       68.11     10.24 o 
   7   4   0        4.74       28.14      7.61 o 
   8   4   0      209.33      235.63     18.17 o 
   9   4   0      302.81      266.03     34.22 o 
  10   4   0     1636.91     1410.30     81.30 o 
  11   4   0        4.13        7.63     10.20 o 
  12   4   0       34.16       38.12      5.90 o 
  13   4   0       19.28       11.63      7.31 o 
   1   5   0       18.79       18.67      1.71 o 
   2   5   0        8.91       19.58      3.78 o 
   3   5   0      620.76      681.91     16.92 o 
   4   5   0       11.11       25.20      2.84 o 
   5   5   0      240.22      259.96     15.77 o 
   6   5   0        6.13       17.53      4.28 o 
   7   5   0      945.93     1028.92     31.85 o 
   8   5   0      457.94      500.64     20.68 o 
   9   5   0      120.57       99.80     22.66 o 
  10   5   0       46.17       54.05     18.24 o 
  11   5   0       55.80       45.63     17.48 o 
  12   5   0      134.81      134.37     21.91 o 
  13   5   0        1.42       13.38      6.56 o 
   0   6   0     6482.33     6655.51     54.05 o 
   1   6   0     5597.61     5111.53     30.47 o 
   2   6   0     1628.58     1453.21     28.47 o 
   3   6   0     3155.33     3454.24     38.82 o 
   4   6   0     1575.20     1560.06     29.94 o 
   5   6   0     1665.37     1827.79     36.29 o 
   6   6   0      123.08      144.41     11.48 o 
   7   6   0      741.87      865.18     31.32 o 
   8   6   0      817.04      847.16     57.20 o 
   9   6   0       76.47       88.43     20.13 o 
  10   6   0        4.92        9.55     11.89 o 
  11   6   0       10.58       13.70      5.16 o 
  12   6   0       34.19       40.38      6.25 o 
   1   7   0     1003.04     1021.11     24.40 o 
   2   7   0     4504.20     4632.96    165.87 o 
   3   7   0     5680.52     6035.23     78.48 o 
   4   7   0     8839.90     8719.87    149.28 o 
   5   7   0     5008.94     5234.90     82.83 o 
   6   7   0        6.95        5.57      2.94 o 
   7   7   0     2954.05     3008.20     48.24 o 
   8   7   0      942.67      936.17     60.33 o 
   9   7   0        2.09        7.86      9.05 o 
  10   7   0        6.68       18.35     11.11 o 
  11   7   0      423.16      433.40     47.22 o 
  12   7   0       63.68       58.50      6.37 o 
   0   8   0     5923.47     5703.43     88.65 o 
   1   8   0     5175.14     4785.52    125.53 o 
   2   8   0     1582.17     1577.25     52.75 o 
   3   8   0     2798.17     2841.99     75.45 o 
   4   8   0     3292.02     3122.05     85.39 o 
   5   8   0     2861.21     2933.01     85.76 o 
   6   8   0      197.25      208.72     16.73 o 
   7   8   0     1546.63     1434.71     52.40 o 
   8   8   0     4253.80     4183.22    125.93 o 
   9   8   0      569.87      580.79     48.20 o 
  10   8   0      215.99      216.26     28.14 o 
  11   8   0      248.90      247.14     38.54 o 
  12   8   0       73.87       81.30      7.37 o 
   1   9   0      164.85      178.21     16.68 o 
   2   9   0     1932.01     1982.45     64.46 o 
   3   9   0     1611.71     1494.44     57.99 o 
   4   9   0     6446.05     6227.74    122.15 o 
   5   9   0     3491.09     3163.44     64.75 o 
   6   9   0     2117.84     1938.82    126.88 o 
   7   9   0       22.70       33.26     10.81 o 
   8   9   0       89.56      105.45     14.43 o 
   9   9   0       27.03       28.44      7.32 o 
  10   9   0        5.23        7.86      4.06 o 
  11   9   0      298.97      274.46     41.47 o 
   0  10   0     2562.25     2217.08     63.19 o 
   1  10   0     5429.82     5249.01    101.28 o 
   2  10   0     2594.25     2593.23     76.43 o 
   3  10   0      626.74      604.01     38.79 o 
   4  10   0       59.34       66.84     11.05 o 
   5  10   0       51.98       49.96      7.14 o 
   6  10   0     4659.17     4303.75    146.04 o 
   7  10   0      814.48      775.78     33.74 o 
   8  10   0      460.98      447.46     55.67 o 
   9  10   0     1184.54     1286.21     52.13 o 
  10  10   0       88.17       90.26     12.37 o 
  11  10   0      439.61      434.29     19.76 o 
   1  11   0       25.21       48.74     10.54 o 
   2  11   0      620.85      635.73     37.59 o 
   3  11   0    10539.97    10407.35    297.12 o 
   4  11   0      544.04      557.73     19.43 o 
   5  11   0     1894.61     1812.21     51.97 o 
   6  11   0     2916.12     2820.42     64.28 o 
   7  11   0        2.80        6.33      4.33 o 
   8  11   0       14.81        9.83      4.24 o 
   9  11   0      347.82      324.28     30.04 o 
  10  11   0      269.13      295.03     19.22 o 
   0  12   0     5835.12     5902.88    124.66 o 
   1  12   0        2.55       29.10     13.19 o 
   2  12   0      247.18      230.97     26.72 o 
   3  12   0     4119.71     4247.75    127.74 o 
   4  12   0       25.27       30.89      7.10 o 
   5  12   0       70.32       75.92      8.84 o 
   6  12   0     1585.03     1545.87     95.91 o 
   7  12   0      492.66      480.95     25.09 o 
   8  12   0       13.92        9.32      3.97 o 
   9  12   0      886.34      946.18     36.54 o 
  10  12   0      420.38      363.32     17.14 o 
   1  13   0       35.76       48.36     13.18 o 
   2  13   0      521.78      517.64     40.65 o 
   3  13   0      209.78      200.29     18.17 o 
   4  13   0       62.80       73.20     14.31 o 
   5  13   0      273.50      305.75     16.24 o 
   6  13   0      452.92      450.22     23.41 o 
   7  13   0      377.15      351.98     19.36 o 
   8  13   0        7.51        5.97      3.17 o 
   9  13   0        1.76        7.89      3.54 o 
   0  14   0     6023.75     6136.63    128.91 o 
   1  14   0     1274.49     1231.95     60.08 o 
   2  14   0       37.54       85.47     17.87 o 
   3  14   0      287.74      335.72     22.37 o 
   4  14   0      312.34      332.55     21.46 o 
   5  14   0      399.43      404.77     22.18 o 
   6  14   0      210.28      198.06     13.96 o 
   7  14   0       88.89       87.89      8.43 o 
   8  14   0      406.02      367.64     19.09 o 
   1  15   0       80.80       84.18     11.10 o 
   2  15   0       18.75       18.04      6.59 o 
   3  15   0     1656.57     1785.42     46.86 o 
   4  15   0       11.75        8.72      7.67 o 
   5  15   0        7.13       12.70      7.44 o 
   6  15   0      594.23      582.71     32.94 o 
   7  15   0        1.87        3.24      3.39 o 
   0  16   0      577.29      592.57     24.02 o 
   1  16   0     1261.82     1359.93     37.31 o 
   2  16   0       25.65       25.58      5.45 o 
   3  16   0      141.31      151.30     11.87 o 
   4  16   0        0.88        5.12      2.58 o 
   5  16   0      120.48      118.04     14.03 o 
   6  16   0       58.01       58.28      8.37 o 
   1  17   0        8.34        9.29      3.32 o 
   2  17   0     1442.33     1496.55     29.39 o 
   3  17   0      725.14      692.48     16.20 o 
   4  17   0      724.70      664.48     19.85 o 
   0  18   0      209.18      209.34     13.36 o 
   1  18   0     1779.43     1606.66     86.34 o 
   2  18   0      519.72      438.23     18.49 o 
 -13   1   1      102.46       82.21      9.16 o 
 -12   1   1       40.09       41.47      9.08 o 
 -11   1   1     1457.95     1315.85     50.04 o 
 -10   1   1      435.14      393.07     27.88 o 
  -9   1   1      422.22      460.92     16.87 o 
  -8   1   1      925.86     1009.90     29.27 o 
  -7   1   1      167.85      164.29     14.76 o 
  -6   1   1      644.76      636.09     48.66 o 
  -5   1   1      117.88      133.18      6.14 o 
  -4   1   1      336.99      361.57     25.45 o 
  -3   1   1     7879.51     7576.81     40.34 o 
  -1   1   1      274.59      320.49      6.55 o 
   0   1   1       33.70       70.48      2.53 o 
   1   1   1     1023.16     1001.19     16.24 o 
   2   1   1     2491.95     2294.15    157.72 o 
   3   1   1     1620.44     1516.30     91.19 o 
   4   1   1     2081.36     1937.49     28.79 o 
   5   1   1     2852.65     3177.73     71.91 o 
   6   1   1      278.33      338.35     15.50 o 
   7   1   1       72.60       92.60     14.58 o 
   8   1   1      428.58      562.22     25.48 o 
   9   1   1      386.85      386.18     25.86 o 
  10   1   1      642.80      573.95     32.56 o 
  11   1   1      128.44      125.25     15.40 o 
  12   1   1        2.38        4.29      4.32 o 
  13   1   1      320.62      245.69     20.90 o 
 -13   2   1       12.05       30.85     10.26 o 
 -12   2   1      526.94      430.34     24.98 o 
 -11   2   1      351.85      339.53     25.26 o 
 -10   2   1        0.33       27.66     19.39 o 
  -9   2   1     1071.35     1091.63     25.82 o 
  -8   2   1      269.73      286.88     15.64 o 
  -7   2   1      540.00      523.47     32.02 o 
  -6   2   1      700.20      625.24     19.24 o 
  -5   2   1     7829.59     7752.43     92.73 o 
  -4   2   1     1509.11     1386.21     20.25 o 
  -3   2   1     1642.66     2019.95     29.92 o 
  -2   2   1      918.33      840.77     18.08 o 
  -1   2   1     6739.84     6061.34     29.52 o 
   0   2   1     5642.01     5102.19     28.50 o 
   1   2   1    13839.00    12881.10     94.94 o 
   2   2   1      636.12      651.67     28.48 o 
   3   2   1     2766.93     2550.95     26.56 o 
   4   2   1     3006.06     3054.39     57.33 o 
   5   2   1     3939.63     4372.41    122.00 o 
   6   2   1      918.62      820.49     24.28 o 
   7   2   1      434.17      434.94     27.91 o 
   8   2   1     1039.28     1250.64     37.28 o 
   9   2   1       52.96       69.48     11.18 o 
  10   2   1     1368.62     1317.08     48.58 o 
  11   2   1        6.35        9.37      5.26 o 
  12   2   1     1039.70      825.85     52.93 o 
  13   2   1      292.25      243.82     22.05 o 
 -13   3   1       13.75       10.25      7.21 o 
 -12   3   1        8.00        5.77      8.26 o 
 -11   3   1      839.07      700.78     57.07 o 
 -10   3   1      576.31      586.17     52.27 o 
  -9   3   1     2017.62     1879.79     87.74 o 
  -8   3   1     1939.67     2040.47     66.38 o 
  -7   3   1     1810.33     1989.34     37.72 o 
  -6   3   1       86.57       74.83     14.90 o 
  -5   3   1     1683.43     1716.66     22.09 o 
  -4   3   1     2997.37     3013.29     75.53 o 
  -3   3   1     9078.70     8411.18     44.80 o 
  -2   3   1     1406.29     1186.51     12.69 o 
  -1   3   1     8341.77     7860.90     45.75 o 
   0   3   1    12349.02    11144.91     50.18 o 
   1   3   1    22366.27    19871.91    122.58 o 
   2   3   1    27827.44    25161.56    433.17 o 
   3   3   1     4763.51     4049.73     46.84 o 
   4   3   1     5090.27     5117.70     69.67 o 
   5   3   1       17.76       34.68      6.84 o 
   6   3   1     2097.90     2509.51     61.09 o 
   7   3   1     4694.13     5328.06     73.09 o 
   8   3   1       58.54       88.26     20.57 o 
   9   3   1     4300.21     4511.92    137.26 o 
  10   3   1      496.67      515.42     48.26 o 
  11   3   1      733.38      713.43     55.95 o 
  12   3   1      170.44      160.25     25.09 o 
  13   3   1       18.64       10.39      5.76 o 
 -13   4   1     1198.13     1091.72     52.55 o 
 -12   4   1      232.52      205.95     17.98 o 
 -11   4   1      639.00      562.95     51.53 o 
 -10   4   1      522.67      463.61     47.13 o 
  -9   4   1       12.19       18.36     11.25 o 
  -8   4   1       44.22       53.65      8.33 o 
  -7   4   1        4.38       14.03      5.37 o 
  -6   4   1    10420.33    11227.31    215.53 o 
  -5   4   1     7313.49     7380.57    114.90 o 
  -4   4   1      548.04      356.00     10.73 o 
  -3   4   1     4619.71     4611.42     47.63 o 
  -2   4   1    30205.44    27912.62    269.48 o 
  -1   4   1    13258.62    12452.94     85.53 o 
   0   4   1        9.05       15.62      7.28 o 
   1   4   1      808.80      776.67     12.99 o 
   2   4   1      319.60      299.66     16.41 o 
   3   4   1     7985.32     7747.59     57.47 o 
   4   4   1    10293.55    10515.50     76.43 o 
   5   4   1     3795.46     3785.49     51.65 o 
   6   4   1     4141.86     4263.37     99.86 o 
   7   4   1     6165.40     7142.30     85.78 o 
   8   4   1      591.27      623.30     27.28 o 
   9   4   1        0.22       18.68     11.09 o 
  10   4   1      443.08      394.31     43.40 o 
  11   4   1      663.89      632.69     54.76 o 
  12   4   1      402.45      342.27     35.31 o 
  13   4   1      124.17      102.19     14.35 o 
 -13   5   1       38.37       40.08     11.12 o 
 -12   5   1      264.06      265.47     22.75 o 
 -11   5   1      210.28      196.73     30.77 o 
 -10   5   1     2047.49     1766.33     91.43 o 
  -9   5   1     2269.26     2079.39     95.48 o 
  -8   5   1     1950.87     1989.37     42.51 o 
  -7   5   1     3734.45     3946.13     81.32 o 
  -6   5   1      268.37      259.11     19.26 o 
  -5   5   1     6783.34     6926.61     90.78 o 
  -4   5   1      472.33      478.54     15.08 o 
  -3   5   1      901.13      785.96     20.19 o 
  -2   5   1    10279.76     9947.56     47.94 o 
  -1   5   1    16960.71    15913.98     79.73 o 
   0   5   1     5054.64     4645.85     35.74 o 
   1   5   1     8030.56     7376.55    100.32 o 
   2   5   1     5725.79     5058.51     41.54 o 
   3   5   1       98.60      107.69      5.34 o 
   4   5   1     5007.46     5226.57     56.14 o 
   5   5   1     1253.93     1440.49     54.00 o 
   6   5   1     2119.81     2350.43     56.97 o 
   7   5   1      288.57      323.99     18.84 o 
   8   5   1     4214.16     4713.50     85.43 o 
   9   5   1     1736.46     1591.88     83.87 o 
  10   5   1     2712.36     2370.19    104.15 o 
  11   5   1      877.14      899.08     72.94 o 
  12   5   1        5.97        8.68      9.49 o 
 -12   6   1      321.42      351.84     29.44 o 
 -11   6   1      519.89      445.32     44.04 o 
 -10   6   1     1490.19     1264.59     76.70 o 
  -9   6   1      141.66      144.24     25.99 o 
  -8   6   1      181.69      181.20     12.42 o 
  -7   6   1     2059.74     2235.35     46.02 o 
  -6   6   1     1373.18     1400.39     33.75 o 
  -5   6   1     1707.24     1669.62     34.33 o 
  -4   6   1    10300.45    10118.33     65.23 o 
  -3   6   1     1074.50     1027.89     18.21 o 
  -2   6   1     2414.18     2286.14     41.08 o 
  -1   6   1      282.12      255.04      7.39 o 
   0   6   1      160.40      179.11      7.35 o 
   1   6   1     2087.86     2175.15     34.31 o 
   2   6   1     4472.28     4282.04    179.31 o 
   3   6   1     1646.37     1602.15     27.95 o 
   4   6   1     3478.04     3236.40    100.45 o 
   5   6   1     8998.39     9190.47     84.94 o 
   6   6   1      540.65      541.22     22.82 o 
   7   6   1     3858.80     4063.97     53.76 o 
   8   6   1       30.89       47.68     14.89 o 
   9   6   1      703.08      707.74     55.75 o 
  10   6   1       66.18       68.78     10.34 o 
  11   6   1      843.99      856.84     43.23 o 
  12   6   1       25.92       33.70      4.69 o 
 -12   7   1       19.25       21.63      5.13 o 
 -11   7   1       12.73       21.60      5.84 o 
 -10   7   1      616.64      586.44     50.79 o 
  -9   7   1     1241.40     1215.23     72.88 o 
  -8   7   1      453.05      431.18     26.49 o 
  -7   7   1      112.80      103.87      7.83 o 
  -6   7   1     1278.28     1310.46     44.83 o 
  -5   7   1       89.41       78.12      6.46 o 
  -4   7   1        0.99        5.65      2.03 o 
  -3   7   1      595.39      548.39     20.11 o 
  -2   7   1      162.71      226.71     11.16 o 
  -1   7   1     1886.42     1872.88     37.44 o 
   0   7   1     5856.81     5722.72     57.75 o 
   1   7   1     3517.24     3673.52    124.47 o 
   2   7   1      535.22      508.11     19.09 o 
   3   7   1     5685.89     6099.76     55.96 o 
   4   7   1      823.89      849.46     23.65 o 
   5   7   1      338.03      386.80     17.87 o 
   6   7   1      344.11      370.22     19.06 o 
   7   7   1     1490.93     1557.68     42.56 o 
   8   7   1     2867.34     2905.57    106.20 o 
   9   7   1      441.33      509.13     27.90 o 
  10   7   1      159.09      166.71     15.05 o 
  11   7   1      177.32      181.03     13.57 o 
  12   7   1      157.61      130.86     16.91 o 
 -12   8   1      163.98      143.75     20.84 o 
 -11   8   1      177.96      152.86     12.50 o 
 -10   8   1       17.20       17.52     10.02 o 
  -9   8   1        5.54        7.84      4.92 o 
  -8   8   1     1030.03      959.47     39.41 o 
  -7   8   1     1113.02     1062.10     54.42 o 
  -6   8   1      485.81      601.99    129.27 o 
  -5   8   1     1240.05     1157.74     49.40 o 
  -4   8   1      292.97      347.39     26.66 o 
  -3   8   1     6305.18     6594.08    111.01 o 
  -2   8   1     1218.95     1304.97     80.97 o 
  -1   8   1     1946.37     1940.00     36.02 o 
   0   8   1      568.82      677.54     21.84 o 
   1   8   1      110.35       87.62     12.42 o 
   2   8   1     1319.99     1349.73     52.25 o 
   3   8   1      318.18      291.67     16.30 o 
   4   8   1     7554.21     8226.83    283.75 o 
   5   8   1       54.81       54.21      8.62 o 
   6   8   1     2035.47     1918.48     50.60 o 
   7   8   1      185.92      200.14     38.84 o 
   8   8   1      142.84      149.26     15.57 o 
   9   8   1       10.43       28.83     10.35 o 
  10   8   1       18.25       26.10      6.69 o 
  11   8   1        2.92        6.56      3.75 o 
 -11   9   1        1.34        4.64      3.04 o 
 -10   9   1       16.70       12.26     16.51 o 
  -9   9   1      188.26      199.48     17.67 o 
  -8   9   1      296.98      276.65     29.03 o 
  -7   9   1        3.42        4.51      5.39 o 
  -6   9   1     1078.97     1070.23     56.29 o 
  -5   9   1     1267.47     1129.73     37.79 o 
  -4   9   1     1438.70     1501.46     58.29 o 
  -3   9   1       70.17      110.73     15.47 o 
  -2   9   1     1211.66     1252.02     48.85 o 
  -1   9   1      117.65      176.75     11.78 o 
   0   9   1      684.32      703.85     23.77 o 
   1   9   1      399.92      367.57     26.93 o 
   2   9   1      146.79      132.11     17.06 o 
   3   9   1      177.26      175.80     21.31 o 
   4   9   1     1749.45     1742.70     68.37 o 
   5   9   1     1521.26     1431.68     37.11 o 
   6   9   1      164.19      155.24     12.23 o 
   7   9   1       67.60       74.66     10.73 o 
   8   9   1       13.79       23.22      6.71 o 
   9   9   1      204.44      216.08     17.19 o 
  10   9   1        1.81        7.28      4.46 o 
  11   9   1        3.04       10.52      4.74 o 
 -11  10   1        3.52        0.42      2.55 o 
 -10  10   1      179.21      193.72     17.99 o 
  -9  10   1        0.38        7.53      4.64 o 
  -8  10   1      345.56      355.75     21.93 o 
  -7  10   1      214.64      215.50     26.79 o 
  -6  10   1     1142.84      992.61     38.88 o 
  -5  10   1     2688.76     2565.08     48.35 o 
  -4  10   1        2.61       10.60      6.13 o 
  -3  10   1     1371.36     1439.04     57.14 o 
  -2  10   1       36.63       48.48     10.14 o 
  -1  10   1      463.88      424.10     19.41 o 
   0  10   1      169.27      164.79     17.73 o 
   1  10   1      134.53      162.99     19.02 o 
   2  10   1      208.79      217.13     23.22 o 
   3  10   1       74.26       78.79     14.85 o 
   4  10   1      208.16      201.37     16.31 o 
   5  10   1       13.54       19.64      6.14 o 
   6  10   1      373.04      367.65     32.48 o 
   7  10   1      736.24      706.60     44.21 o 
   8  10   1       28.41       18.31      8.24 o 
   9  10   1       10.42        8.18      6.15 o 
  10  10   1      116.75      115.38     13.30 o 
  11  10   1       92.49       79.40      7.73 o 
 -10  11   1      307.28      338.21     20.98 o 
  -9  11   1      242.18      256.38     34.95 o 
  -8  11   1      499.94      487.06     29.82 o 
  -7  11   1      445.23      400.82     61.42 o 
  -6  11   1      130.03      142.46     11.79 o 
  -5  11   1      893.39      883.51     28.58 o 
  -4  11   1     2268.86     2211.60     45.46 o 
  -3  11   1     3393.04     3274.33     65.19 o 
  -2  11   1      929.63      938.41     48.67 o 
  -1  11   1       43.59       42.28      9.84 o 
   0  11   1     2190.58     2047.01     64.32 o 
   1  11   1      327.92      328.83     20.18 o 
   2  11   1     1559.93     1562.34     77.39 o 
   3  11   1      210.65      188.91     13.00 o 
   4  11   1      113.08      108.59     12.58 o 
   5  11   1      634.86      655.60     32.55 o 
   6  11   1      418.06      441.81     57.10 o 
   7  11   1     1082.33     1090.55     40.33 o 
   8  11   1      130.18      123.53     12.90 o 
   9  11   1     1042.58     1146.28     44.99 o 
  10  11   1      297.80      261.10     17.12 o 
 -10  12   1      202.58      176.39     12.44 o 
  -9  12   1       19.05       24.89      4.87 o 
  -8  12   1      545.68      499.81     38.50 o 
  -7  12   1        0.71        8.03      6.72 o 
  -6  12   1      690.20      687.11     33.96 o 
  -5  12   1     6136.88     5922.06    127.39 o 
  -4  12   1      596.33      555.51     30.22 o 
  -3  12   1      425.17      406.39     25.60 o 
  -2  12   1     1631.25     1564.15     68.13 o 
  -1  12   1      928.87      920.22     34.98 o 
   0  12   1        6.38       14.92      3.93 o 
   1  12   1     1425.33     1407.64     42.77 o 
   2  12   1       19.98       12.24      7.59 o 
   3  12   1     1825.62     1777.90     40.43 o 
   4  12   1      892.35      860.26     35.01 o 
   5  12   1      973.01     1008.49     58.25 o 
   6  12   1     3294.99     3231.87     67.76 o 
   7  12   1       39.94       35.45      7.40 o 
   8  12   1       82.53       78.07      9.11 o 
   9  12   1        6.51       12.66      5.33 o 
  10  12   1      408.91      381.79     16.03 o 
  -9  13   1      581.24      493.60     25.10 o 
  -8  13   1     2041.22     1894.63     97.24 o 
  -7  13   1       51.00       63.06     12.05 o 
  -6  13   1      766.53      724.63     23.90 o 
  -5  13   1       43.76       54.87      9.20 o 
  -4  13   1       85.49      119.54     14.28 o 
  -3  13   1      284.34      266.27     24.56 o 
  -2  13   1     6610.60     6582.05    142.83 o 
  -1  13   1      318.00      314.35     23.70 o 
   0  13   1      393.52      379.13     23.03 o 
   1  13   1     5085.22     5008.46    124.54 o 
   2  13   1     1209.37     1244.01     63.40 o 
   3  13   1     1403.73     1453.81     49.16 o 
   4  13   1        6.97       16.66      6.52 o 
   5  13   1      132.12      126.28     13.27 o 
   6  13   1      637.76      605.50     27.34 o 
   7  13   1     1737.23     1723.92     42.12 o 
   8  13   1      695.73      641.00     19.18 o 
   9  13   1      587.53      514.62     20.73 o 
  -8  14   1        1.69       10.20      4.73 o 
  -7  14   1      310.05      281.51     14.36 o 
  -6  14   1        3.61        2.29      2.99 o 
  -5  14   1      642.54      692.55     43.97 o 
  -4  14   1     1281.46     1333.51     43.93 o 
  -3  14   1      878.17      912.37     43.10 o 
  -2  14   1     1962.29     2070.73     55.80 o 
  -1  14   1      938.78      980.03     36.20 o 
   0  14   1      103.30      119.41     12.76 o 
   1  14   1       72.11       91.71     17.39 o 
   2  14   1      434.93      444.84     25.67 o 
   3  14   1     1561.42     1656.76     48.10 o 
   4  14   1     1902.49     1986.97     55.74 o 
   5  14   1     1852.02     1817.07     44.10 o 
   6  14   1     1134.24     1068.95     31.70 o 
   7  14   1      227.62      218.55     12.72 o 
   8  14   1      394.10      330.76     16.17 o 
  -7  15   1      749.89      661.87     31.16 o 
  -6  15   1       29.47       26.21      7.47 o 
  -5  15   1      705.62      672.55     25.86 o 
  -4  15   1       26.69       41.06      7.60 o 
  -3  15   1     2007.92     2144.10     52.22 o 
  -2  15   1      483.22      505.24     25.95 o 
  -1  15   1     2521.62     2585.62     48.68 o 
   0  15   1     1923.45     2005.83     70.60 o 
   1  15   1     1389.39     1434.58     61.73 o 
   2  15   1     1625.09     1797.31     47.35 o 
   3  15   1       39.06       46.03      9.11 o 
   4  15   1      108.95      122.47     17.92 o 
   5  15   1       44.19       37.36      9.76 o 
   6  15   1      229.60      193.05     10.46 o 
   7  15   1      238.85      206.89     14.85 o 
  -6  16   1      902.73      809.65     31.85 o 
  -5  16   1      881.66      776.73     70.20 o 
  -4  16   1     1618.47     1617.52     36.55 o 
  -3  16   1      389.60      377.35     19.03 o 
  -2  16   1      400.12      416.71     23.26 o 
  -1  16   1      116.97      123.24     11.47 o 
   0  16   1      129.47      133.87     11.96 o 
   1  16   1      172.42      199.51     14.40 o 
   2  16   1      326.34      327.11     17.65 o 
   3  16   1      815.42      893.16     26.88 o 
   4  16   1      945.09     1011.94     42.87 o 
   5  16   1      331.39      301.72     31.02 o 
   6  16   1      168.74      151.87     12.25 o 
  -4  17   1      265.74      259.51     17.08 o 
  -3  17   1        0.42        5.92      2.50 o 
  -2  17   1       25.99       38.48      5.32 o 
  -1  17   1      831.78      906.19     26.22 o 
   0  17   1      149.98      166.35     11.42 o 
   1  17   1      575.59      585.82     18.12 o 
   2  17   1      473.05      479.06     14.13 o 
   3  17   1        0.11        2.73      2.62 o 
   4  17   1        2.02        4.05      2.34 o 
  -2  18   1       38.76       32.76      5.21 o 
  -1  18   1        0.64       -1.15      1.97 o 
   0  18   1       11.22        5.55      3.04 o 
   1  18   1       16.57       11.64      3.72 o 
 -13   0   2      180.57      215.49     22.01 o 
 -12   0   2      721.78      604.55     45.21 o 
 -11   0   2     3081.20     2784.90    105.32 o 
 -10   0   2     1761.99     1698.60     83.15 o 
  -9   0   2     1280.03     1299.62     39.75 o 
  -8   0   2     2151.25     2075.78     58.04 o 
  -7   0   2     7892.82     8363.69    107.57 o 
  -6   0   2     7097.92     7454.77     92.37 o 
  -5   0   2     1382.66     1397.71     33.63 o 
  -4   0   2     3155.00     2984.34     44.14 o 
  -3   0   2     2269.11     2248.20     33.95 o 
  -2   0   2    26633.00    23620.21     95.48 o 
  -1   0   2     7194.56     6540.46     42.78 o 
   0   0   2     2100.22     1983.11     17.77 o 
   1   0   2    12614.84    11722.35     70.70 o 
   2   0   2      388.72      462.16     16.22 o 
   3   0   2     9539.52     8492.06     82.04 o 
   4   0   2      327.24      318.27     18.25 o 
   5   0   2     1191.11     1497.36     44.90 o 
   6   0   2      667.37      746.88     34.90 o 
   7   0   2     2479.65     2639.99     72.92 o 
   8   0   2     1934.34     2124.78     69.37 o 
   9   0   2     4261.84     5159.57    134.38 o 
  10   0   2     1325.23     1338.88     69.81 o 
  11   0   2       47.64       78.78     17.10 o 
  12   0   2      436.67      390.58     31.17 o 
 -13   1   2      383.05      361.46     19.37 o 
 -12   1   2     1337.74     1148.65     43.26 o 
 -11   1   2     1818.20     1559.99     55.35 o 
 -10   1   2      275.44      282.21     24.40 o 
  -9   1   2      682.94      747.93     21.28 o 
  -8   1   2      464.39      482.33     19.73 o 
  -7   1   2       90.71       88.17      7.98 o 
  -6   1   2      745.47      730.27     16.25 o 
  -5   1   2     4847.55     4441.43     59.74 o 
  -4   1   2    19922.13    18754.58    205.18 o 
  -3   1   2    18428.43    17504.83     88.16 o 
  -2   1   2     6069.01     5765.39     35.52 o 
  -1   1   2      337.02      350.19      7.53 o 
   0   1   2     2281.87     2073.90     20.19 o 
   1   1   2     5016.30     4535.16     83.73 o 
   2   1   2     1245.11     1290.68     25.40 o 
   3   1   2     4110.71     3969.27     40.59 o 
   4   1   2     8001.29     7682.07    166.02 o 
   5   1   2     6047.05     6448.64     92.90 o 
   6   1   2     5976.53     6552.92     75.08 o 
   7   1   2     1590.15     1693.93     41.27 o 
   8   1   2      304.79      367.86     20.50 o 
   9   1   2      767.94      963.35     40.93 o 
  10   1   2      300.47      323.25     24.27 o 
  11   1   2        3.68        9.01      5.77 o 
  12   1   2      995.03      848.94     31.47 o 
 -13   2   2      462.07      402.88     33.25 o 
 -12   2   2        5.86        1.91      3.96 o 
 -11   2   2      100.73       79.23     12.95 o 
 -10   2   2      208.61      178.76     19.21 o 
  -9   2   2      837.42      877.09     22.87 o 
  -8   2   2     1419.11     1369.95     66.55 o 
  -7   2   2     3415.06     3362.89     68.74 o 
  -6   2   2     7290.68     7907.22     94.58 o 
  -5   2   2      555.85      613.79     16.18 o 
  -4   2   2        5.21       16.96      3.89 o 
  -3   2   2     4138.94     4284.64     44.05 o 
  -2   2   2    12247.01    11798.50     31.58 o 
  -1   2   2    23220.92    20238.63    155.08 o 
   1   2   2     4052.42     3949.30     32.12 o 
   2   2   2    18777.88    17872.77    104.45 o 
   3   2   2        4.28       26.94      3.71 o 
   4   2   2      455.16      428.18     15.72 o 
   5   2   2       92.36       87.19      8.60 o 
   6   2   2       58.21       71.13     12.95 o 
   7   2   2     2382.38     2623.18     41.78 o 
   8   2   2     1798.55     2138.73    102.28 o 
   9   2   2     1808.22     2118.79     77.60 o 
  10   2   2      900.40      903.64     66.38 o 
  11   2   2     1360.47     1211.90     42.90 o 
  12   2   2      466.80      400.15     35.14 o 
 -13   3   2      120.32      127.51     19.78 o 
 -12   3   2       83.44       70.00     17.92 o 
 -11   3   2      289.50      266.56     35.74 o 
 -10   3   2      723.39      691.62     57.18 o 
  -9   3   2       47.41       49.73      8.58 o 
  -8   3   2      176.20      191.20     14.95 o 
  -7   3   2      153.53      199.78     11.85 o 
  -6   3   2      107.87      155.82      7.61 o 
  -5   3   2     8342.14     8795.91    171.85 o 
  -4   3   2     2116.96     1769.37     37.49 o 
  -3   3   2       32.61       62.65     15.59 o 
  -2   3   2    21655.58    20975.81    133.55 o 
  -1   3   2      378.77      296.10      8.99 o 
   0   3   2    15304.21    13511.08     98.14 o 
   1   3   2     3335.04     3258.25     71.65 o 
   2   3   2    10615.55    10092.91    144.92 o 
   3   3   2     1075.55      964.07     82.51 o 
   4   3   2       33.81       60.31      9.79 o 
   5   3   2     7499.39     7856.51     84.31 o 
   6   3   2       81.44       73.36      8.62 o 
   7   3   2     1886.04     1990.19     36.44 o 
   8   3   2      947.98     1077.56     53.44 o 
   9   3   2      245.23      309.76     37.17 o 
  10   3   2        1.26       11.18      8.18 o 
  11   3   2      332.47      311.63     36.42 o 
  12   3   2      329.42      320.37     32.24 o 
 -13   4   2        1.60       -2.02      3.51 o 
 -12   4   2      119.47       83.10     19.34 o 
 -11   4   2        4.37       18.48     11.69 o 
 -10   4   2      545.48      483.66     48.46 o 
  -9   4   2       82.38       86.26     20.21 o 
  -8   4   2       33.90       42.60     11.23 o 
  -7   4   2      752.42      739.88     34.39 o 
  -6   4   2     3285.34     3361.34     41.51 o 
  -5   4   2     3770.67     3793.55     45.63 o 
  -4   4   2      792.99      704.30     13.41 o 
  -3   4   2     5550.50     5424.75     47.36 o 
  -2   4   2     2979.62     2986.69     61.83 o 
  -1   4   2    14920.62    13441.67     65.14 o 
   0   4   2     1734.59     1671.81     37.55 o 
   1   4   2      522.56      452.49     20.49 o 
   2   4   2     2960.64     2779.76     21.16 o 
   3   4   2     2588.92     2699.09     36.91 o 
   4   4   2      447.75      443.72     16.98 o 
   5   4   2     2919.96     3508.98     53.20 o 
   6   4   2      701.76      754.07     27.33 o 
   7   4   2     1547.15     1756.51     66.54 o 
   8   4   2     2221.40     2364.50     51.97 o 
   9   4   2      575.41      621.29     53.22 o 
  10   4   2      131.66      126.42     12.83 o 
  11   4   2       19.14       45.66     16.75 o 
  12   4   2      124.05      113.03     19.53 o 
 -13   5   2        1.75        6.02      7.21 o 
 -12   5   2       25.36       20.98     11.87 o 
 -11   5   2      126.41       94.56     22.62 o 
 -10   5   2      138.12      146.89     27.64 o 
  -9   5   2      467.15      417.91     25.34 o 
  -8   5   2       54.97       59.52      7.06 o 
  -7   5   2        0.07        3.14      3.69 o 
  -6   5   2      585.28      623.11     29.84 o 
  -5   5   2     1449.20     1514.05     31.74 o 
  -4   5   2        2.07       19.32      4.98 o 
  -3   5   2     2071.12     2025.86     44.55 o 
  -2   5   2       40.58       47.34      4.42 o 
  -1   5   2     8601.18     8379.90    128.70 o 
   0   5   2      413.86      432.89     20.33 o 
   1   5   2      406.99      430.01     21.07 o 
   2   5   2      475.03      536.69     25.10 o 
   3   5   2     1382.26     1355.45     40.58 o 
   4   5   2      113.48       99.13     10.17 o 
   5   5   2      914.34     1139.87     59.71 o 
   6   5   2       81.96       99.29     10.22 o 
   7   5   2      157.75      192.86     15.05 o 
   8   5   2      526.00      683.96     38.08 o 
   9   5   2     2184.95     2135.00     55.74 o 
  10   5   2      568.05      554.64     26.76 o 
  11   5   2        6.44        9.78     10.74 o 
  12   5   2        7.17        3.98      7.89 o 
 -13   6   2        2.60       -5.17      5.79 o 
 -12   6   2      127.27      127.54     14.09 o 
 -11   6   2        0.02       -7.41     12.75 o 
 -10   6   2      128.67      123.83     25.13 o 
  -9   6   2      406.47      363.35     24.61 o 
  -8   6   2       55.62       60.55      6.53 o 
  -7   6   2     3993.73     4304.00     84.68 o 
  -6   6   2      128.41      158.72     15.32 o 
  -5   6   2       99.80       84.92      6.23 o 
  -4   6   2      422.18      496.48     31.23 o 
  -3   6   2     2809.45     2819.95     36.04 o 
  -2   6   2      226.42      278.93     21.95 o 
  -1   6   2       42.26       47.90      5.76 o 
   0   6   2      660.39      577.97     34.16 o 
   1   6   2      527.11      483.93     23.51 o 
   2   6   2     5504.14     5452.17     84.80 o 
   3   6   2     1184.33     1321.59     44.68 o 
   4   6   2        7.57        8.20      3.55 o 
   5   6   2      829.59      918.22     28.50 o 
   6   6   2      223.89      260.69     25.55 o 
   7   6   2       62.42       44.88     12.59 o 
   8   6   2      390.60      484.73     33.11 o 
   9   6   2      546.08      548.68     28.67 o 
  10   6   2      278.02      296.65     24.05 o 
  11   6   2      122.06      147.58     14.99 o 
  12   6   2        3.61       -0.84      6.19 o 
 -12   7   2      141.63      150.87     16.41 o 
 -11   7   2      470.09      414.22     40.18 o 
 -10   7   2     2921.44     2690.31     64.26 o 
  -9   7   2      568.68      545.60     30.32 o 
  -8   7   2        1.10        7.83     10.47 o 
  -7   7   2       18.91       33.97      5.79 o 
  -6   7   2     6509.72     6729.06     99.89 o 
  -5   7   2      104.87      129.71      9.89 o 
  -4   7   2    11654.35    11821.38    121.85 o 
  -3   7   2       36.03       58.69      9.72 o 
  -2   7   2      301.50      251.94     11.96 o 
  -1   7   2     3259.53     3266.77     43.78 o 
   0   7   2       47.07       65.93     28.47 o 
   1   7   2      204.76      278.06     15.24 o 
   2   7   2      702.69      864.66     34.46 o 
   3   7   2     2460.17     2512.70     64.30 o 
   4   7   2      810.37      940.37     42.59 o 
   5   7   2     7481.63     7808.94    132.26 o 
   6   7   2       54.86       56.28      9.86 o 
   7   7   2      227.59      286.45     26.27 o 
   8   7   2      247.20      305.63     22.05 o 
   9   7   2       20.10       29.82      7.38 o 
  10   7   2     2052.50     2056.01     50.01 o 
  11   7   2      868.53      839.90     33.39 o 
 -12   8   2       59.71       53.19     13.41 o 
 -11   8   2       38.45       48.53      7.89 o 
 -10   8   2     1108.78     1048.32     39.11 o 
  -9   8   2       86.97       97.64     13.33 o 
  -8   8   2     3254.48     3168.42     96.57 o 
  -7   8   2    13984.96    12561.20    397.44 o 
  -6   8   2       44.07       62.32      7.86 o 
  -5   8   2       86.30      123.76     15.44 o 
  -4   8   2     1303.63     1503.56     44.15 o 
  -3   8   2      448.36      409.42     26.33 o 
  -2   8   2      258.10      240.09     15.02 o 
  -1   8   2     4832.31     4604.40     56.21 o 
   0   8   2     4270.56     3719.89     75.40 o 
   1   8   2     5220.14     5319.81    121.32 o 
   2   8   2    13486.70    13547.30    266.98 o 
   3   8   2        1.99        4.18      3.33 o 
   4   8   2      292.68      265.96     23.01 o 
   5   8   2       22.73       35.16      9.38 o 
   6   8   2      376.61      343.39     17.44 o 
   7   8   2       17.91       34.87      7.90 o 
   8   8   2     1467.51     1635.36     49.94 o 
   9   8   2      887.60      947.78     36.47 o 
  10   8   2      789.49      793.71     29.57 o 
  11   8   2      538.96      536.56     18.88 o 
 -12   9   2       93.56       88.02      7.85 o 
 -11   9   2      874.20      886.18    119.23 o 
 -10   9   2      959.47      853.04     33.10 o 
  -9   9   2     1413.22     1339.79     46.00 o 
  -8   9   2      145.09      177.22     23.22 o 
  -7   9   2      582.86      540.86     28.58 o 
  -6   9   2        6.20        2.35      3.45 o 
  -5   9   2     6605.13     6324.31     85.89 o 
  -4   9   2     5949.31     6151.63    159.41 o 
  -3   9   2     5929.04     5488.24     99.94 o 
  -2   9   2     2153.71     1850.43     37.57 o 
  -1   9   2     2908.85     2782.44     46.79 o 
   0   9   2      899.38      829.06     38.68 o 
   1   9   2      592.07      591.59     34.41 o 
   2   9   2     3702.88     3902.01     95.98 o 
   3   9   2      777.31      775.74     46.94 o 
   4   9   2     4715.96     4799.60    121.95 o 
   5   9   2     4105.33     3933.68     61.35 o 
   6   9   2     1073.37     1013.58     74.85 o 
   7   9   2     2262.66     2224.04     88.31 o 
   8   9   2      449.24      504.75     27.10 o 
   9   9   2      292.21      328.85     20.61 o 
  10   9   2      141.52      141.62     11.57 o 
  11   9   2      118.31      101.72      8.86 o 
 -11  10   2       60.29       80.00      9.52 o 
 -10  10   2      157.32      156.22     29.78 o 
  -9  10   2     1688.17     1674.11     65.17 o 
  -8  10   2     1902.62     1641.86     71.38 o 
  -7  10   2      149.20      169.17     17.59 o 
  -6  10   2     5728.84     5374.50    173.16 o 
  -5  10   2      213.77      219.79     19.64 o 
  -4  10   2      355.38      358.95     17.43 o 
  -3  10   2      119.73      117.94     15.77 o 
  -2  10   2     3907.73     3626.03     84.12 o 
  -1  10   2     1177.05     1041.78     41.95 o 
   0  10   2     5007.95     4986.86     99.71 o 
   1  10   2     5916.97     5877.71    115.46 o 
   2  10   2      445.59      407.12     32.05 o 
   3  10   2     4208.41     4061.59    139.96 o 
   4  10   2        0.56       15.21      6.42 o 
   5  10   2       55.92       62.05     12.36 o 
   6  10   2      154.57      154.16     15.60 o 
   7  10   2     2705.20     2762.12    133.93 o 
   8  10   2      876.24      917.97     48.28 o 
   9  10   2     1219.23     1374.44     51.44 o 
  10  10   2     1406.01     1493.21     42.91 o 
 -11  11   2      162.50      146.44     10.06 o 
 -10  11   2      173.04      152.65     16.24 o 
  -9  11   2      477.03      481.06     22.16 o 
  -8  11   2       34.44       45.50      8.05 o 
  -7  11   2     1061.49     1037.91     38.72 o 
  -6  11   2     2012.57     2028.68     43.58 o 
  -5  11   2     1674.87     1603.78     52.89 o 
  -4  11   2       15.05        9.60      7.55 o 
  -3  11   2     1720.59     1732.65     39.07 o 
  -2  11   2     1105.55     1074.22     36.15 o 
  -1  11   2      317.85      325.09     18.53 o 
   0  11   2     1067.62     1082.93     35.29 o 
   1  11   2      264.02      277.65     18.93 o 
   2  11   2       19.99       13.36      4.34 o 
   3  11   2     2055.99     2070.98     62.74 o 
   4  11   2     4324.15     4123.05     78.17 o 
   5  11   2        2.27       18.50      6.29 o 
   6  11   2     4077.97     4073.02     78.54 o 
   7  11   2       90.35      129.81     13.56 o 
   8  11   2       92.31       80.17     13.61 o 
   9  11   2      238.39      240.66     19.73 o 
  10  11   2      165.31      157.42     12.08 o 
 -10  12   2      398.19      391.55     18.32 o 
  -9  12   2      357.41      363.31     17.15 o 
  -8  12   2      563.40      542.10     24.13 o 
  -7  12   2      410.77      392.33     18.24 o 
  -6  12   2      689.87      699.13     25.04 o 
  -5  12   2      330.13      311.77     22.95 o 
  -4  12   2        0.47       10.17      4.51 o 
  -3  12   2       18.08       13.72      5.53 o 
  -2  12   2       19.41       32.53      7.20 o 
  -1  12   2     1195.97     1190.45     39.97 o 
   0  12   2      835.44      857.50     32.55 o 
   1  12   2     1286.43     1295.44     62.63 o 
   2  12   2      567.58      576.69     27.78 o 
   3  12   2     3688.35     3712.06     72.48 o 
   4  12   2        7.56        0.30      7.74 o 
   5  12   2       44.14       49.08      9.40 o 
   6  12   2      185.82      198.23     16.96 o 
   7  12   2      103.80       92.92     10.93 o 
   8  12   2       63.62       63.40     11.12 o 
   9  12   2       83.37       69.78      9.41 o 
  -9  13   2       27.15       25.00      3.97 o 
  -8  13   2      173.18      165.99     11.62 o 
  -7  13   2        2.38        0.73      3.77 o 
  -6  13   2        4.00        7.16      4.34 o 
  -5  13   2      256.34      304.46     35.37 o 
  -4  13   2     1797.88     1834.46     54.33 o 
  -3  13   2      330.76      323.00     22.97 o 
  -2  13   2       89.17      100.83     10.00 o 
  -1  13   2     3251.51     3289.57     67.25 o 
   0  13   2       90.82       96.04     17.33 o 
   1  13   2       17.12       17.07      9.27 o 
   2  13   2      209.57      212.47     26.28 o 
   3  13   2      100.41      132.40     22.15 o 
   4  13   2      392.84      416.79     24.04 o 
   5  13   2      130.32      154.25     14.74 o 
   6  13   2       11.42       14.64      5.14 o 
   7  13   2      308.13      282.15     16.58 o 
   8  13   2      174.16      170.74     15.12 o 
  -8  14   2       89.16       71.33     10.60 o 
  -7  14   2      103.91       97.60     14.71 o 
  -6  14   2       12.98       13.60      4.46 o 
  -5  14   2        2.59       14.59      5.77 o 
  -4  14   2      531.67      538.87     28.12 o 
  -3  14   2      348.44      353.99     23.14 o 
  -2  14   2       12.08       20.53      4.84 o 
  -1  14   2        2.29       13.34     18.50 o 
   0  14   2       24.41       18.22      7.84 o 
   1  14   2      256.40      272.70     28.92 o 
   2  14   2      775.76      817.41     33.58 o 
   3  14   2        9.67       11.27      3.50 o 
   4  14   2      165.41      164.42     15.20 o 
   5  14   2      201.34      205.61     15.00 o 
   6  14   2      102.34       99.22      9.57 o 
   7  14   2       78.06       57.79      6.42 o 
  -7  15   2       27.65       24.40      6.27 o 
  -6  15   2      215.93      207.84     13.25 o 
  -5  15   2       36.14       31.43      6.29 o 
  -4  15   2     1340.43     1403.77     40.90 o 
  -3  15   2     1889.98     1938.59     57.77 o 
  -2  15   2       30.40       50.40      8.57 o 
  -1  15   2       84.27       79.14      8.21 o 
   0  15   2      341.46      352.70     30.61 o 
   1  15   2     1054.12     1081.41     53.33 o 
   2  15   2       12.70       18.79      4.99 o 
   3  15   2        1.46       -0.07      4.98 o 
   4  15   2       48.88       39.60     10.69 o 
   5  15   2       41.34       36.42      5.39 o 
   6  15   2      656.13      586.83     27.09 o 
  -5  16   2      133.04      124.40      9.48 o 
  -4  16   2      249.01      262.34     15.15 o 
  -3  16   2       44.73       50.68      7.41 o 
  -2  16   2     1023.38     1054.19     38.87 o 
  -1  16   2      538.88      557.21     22.97 o 
   0  16   2      603.74      632.03     25.60 o 
   1  16   2      418.36      411.54     16.40 o 
   2  16   2      108.50       95.32      7.56 o 
   3  16   2      142.93      160.37     12.17 o 
   4  16   2       92.13       83.17      7.92 o 
   5  16   2        5.31        3.26      3.26 o 
  -4  17   2      825.13      732.29     25.46 o 
  -3  17   2       79.53       73.48      9.98 o 
  -2  17   2      183.83      192.88     16.82 o 
  -1  17   2      507.13      551.42     20.61 o 
   0  17   2       64.55       60.42      5.29 o 
   1  17   2        0.25        5.57      3.11 o 
   2  17   2      395.92      421.88     16.70 o 
   3  17   2       14.30       18.83      3.62 o 
   4  17   2      429.59      365.75     18.16 o 
  -1  18   2      900.62      911.09     27.15 o 
   0  18   2      301.65      290.38     15.67 o 
 -13   1   3      155.13      135.67     12.47 o 
 -12   1   3      174.93      142.19     15.88 o 
 -11   1   3      606.69      559.75     33.99 o 
 -10   1   3        9.53      -16.86     16.86 o 
  -9   1   3      563.73      528.62     17.94 o 
  -8   1   3      372.59      382.05     24.21 o 
  -7   1   3       90.91       90.10      8.48 o 
  -6   1   3       35.81       26.58      5.83 o 
  -5   1   3      246.57      256.07     33.63 o 
  -4   1   3      900.58     1015.08     20.03 o 
  -3   1   3      754.29      689.50     15.06 o 
  -2   1   3     6060.81     5347.67     73.46 o 
  -1   1   3     9199.24     8172.20     41.98 o 
   0   1   3     1319.18     1125.97     17.39 o 
   1   1   3     8389.54     8008.99     63.54 o 
   2   1   3      360.33      373.24     11.76 o 
   3   1   3     2978.02     2803.31     36.43 o 
   4   1   3     1810.08     1722.61     32.30 o 
   5   1   3      439.09      390.42     17.37 o 
   6   1   3      196.65      195.68     22.72 o 
   7   1   3     1181.98     1309.89     38.00 o 
   8   1   3      621.13      685.83     28.61 o 
   9   1   3      121.28      193.15     25.29 o 
  10   1   3        3.95        9.05      5.16 o 
  11   1   3      136.06      132.53     14.55 o 
  12   1   3      539.71      398.35     30.60 o 
 -13   2   3       55.09       59.93     13.99 o 
 -12   2   3        9.88       16.17      6.03 o 
 -11   2   3     1791.11     1634.67     56.43 o 
 -10   2   3       71.37       70.01     12.80 o 
  -9   2   3      303.55      288.43     11.64 o 
  -8   2   3        5.96       13.13      5.08 o 
  -7   2   3       41.46       52.38      5.01 o 
  -6   2   3      181.23      170.80     14.35 o 
  -5   2   3     4662.38     4277.32     65.85 o 
  -4   2   3     2724.33     2329.23     28.00 o 
  -3   2   3      322.21      302.05      8.99 o 
  -2   2   3    22947.55    21380.96    124.77 o 
  -1   2   3        0.01       46.60      4.63 o 
   0   2   3     5056.50     4919.78     31.45 o 
   1   2   3     2120.69     2180.64     30.08 o 
   2   2   3     2413.76     2302.32     28.71 o 
   3   2   3      889.48     1014.18     21.82 o 
   4   2   3     5379.26     5230.74    132.60 o 
   5   2   3      933.89      907.59     26.23 o 
   6   2   3     2519.11     2689.46     49.93 o 
   7   2   3     3423.95     3708.12     63.28 o 
   8   2   3      178.09      222.15     24.51 o 
   9   2   3      665.73      801.81     47.77 o 
  10   2   3      170.90      196.69     18.40 o 
  11   2   3       48.98       51.99     14.93 o 
  12   2   3       55.83       24.27      9.26 o 
 -13   3   3        0.06       -3.31      6.12 o 
 -12   3   3      307.86      224.78     31.11 o 
 -11   3   3       34.31       25.83     13.99 o 
 -10   3   3     1792.91     1667.38     57.19 o 
  -9   3   3     3013.76     2776.60     63.92 o 
  -8   3   3     3794.40     3795.16    135.12 o 
  -7   3   3      208.34      162.50     13.39 o 
  -6   3   3     2481.07     2381.48     56.54 o 
  -5   3   3    12377.96    12037.55    116.08 o 
  -4   3   3      415.27      421.93     12.13 o 
  -3   3   3     2520.12     2387.65     91.31 o 
  -2   3   3     5895.79     5290.68     37.59 o 
  -1   3   3    21292.60    19503.54    133.36 o 
   0   3   3     6341.95     5983.42     74.81 o 
   1   3   3     2702.10     2294.48     27.43 o 
   2   3   3    13160.34    13378.46    239.60 o 
   3   3   3     3479.78     3387.67     39.15 o 
   4   3   3     1981.91     1900.42     33.38 o 
   5   3   3       31.37       36.30      5.43 o 
   6   3   3      492.99      605.25     23.58 o 
   7   3   3     1890.89     2137.51     74.27 o 
   8   3   3     1095.78     1290.26     51.70 o 
  10   3   3     1940.55     1988.35     93.44 o 
  11   3   3      242.65      237.80     30.92 o 
  12   3   3      213.55      201.54     23.60 o 
 -13   4   3     1113.83     1108.03     25.31 o 
 -12   4   3      818.88      752.55     54.75 o 
 -11   4   3      715.55      612.76     54.12 o 
 -10   4   3      747.02      666.52     32.80 o 
  -9   4   3      436.15      425.56     25.74 o 
  -8   4   3     3083.37     3229.06    107.59 o 
  -7   4   3      352.06      371.59     24.55 o 
  -6   4   3     4987.93     4589.40     86.57 o 
  -5   4   3      606.02      512.42     35.87 o 
  -4   4   3    12920.81    12122.18     73.51 o 
  -3   4   3     8041.63     7239.01     47.75 o 
  -2   4   3    14629.05    13160.36     62.03 o 
  -1   4   3     8469.20     7561.72     88.92 o 
   0   4   3      149.89      154.63     13.24 o 
   1   4   3      848.86      803.17     30.16 o 
   2   4   3        1.30       18.89      4.70 o 
   3   4   3    24000.60    25126.60    291.53 o 
   4   4   3       69.42       50.11      5.49 o 
   5   4   3     4330.24     4296.07     93.81 o 
   6   4   3     3611.94     4058.63     98.91 o 
   7   4   3     5313.94     6108.23    119.16 o 
   8   4   3      107.25      118.48     11.36 o 
   9   4   3       40.79       36.77      6.29 o 
  10   4   3       32.64       29.20     14.58 o 
  11   4   3      104.24      119.90     22.87 o 
  12   4   3      423.47      392.48     32.25 o 
 -13   5   3       17.09       14.71      3.60 o 
 -12   5   3        1.41        6.05     10.58 o 
 -11   5   3       33.76       24.37     15.02 o 
 -10   5   3      698.01      657.69     33.03 o 
  -9   5   3     2842.02     2665.05     71.70 o 
  -8   5   3      639.05      630.75     19.39 o 
  -7   5   3     5708.37     5761.09     97.90 o 
  -6   5   3     9301.79     9545.09    120.00 o 
  -5   5   3      216.97      212.18     17.35 o 
  -4   5   3     2369.85     2346.62     35.83 o 
  -3   5   3        7.42       44.32      3.57 o 
  -2   5   3      153.28      173.51      8.19 o 
  -1   5   3    16552.51    15274.89    429.25 o 
   0   5   3    16520.74    14973.43    133.05 o 
   1   5   3      182.40      125.39     12.79 o 
   2   5   3    15866.73    15177.63    147.37 o 
   3   5   3     9201.28    10005.88    127.14 o 
   4   5   3       16.66       11.20      5.80 o 
   5   5   3     1964.94     2035.04     67.05 o 
   6   5   3     1202.38     1139.75     54.10 o 
   7   5   3     2851.60     3204.85     63.01 o 
   8   5   3      709.22      736.90     36.70 o 
   9   5   3      771.93      915.39     39.27 o 
  10   5   3      819.48      895.29     32.27 o 
  11   5   3     2156.35     2065.53     86.28 o 
  12   5   3        8.40        1.29      6.51 o 
 -13   6   3       36.03       33.89      4.10 o 
 -12   6   3     1455.03     1285.68     65.30 o 
 -11   6   3      180.02      147.06     26.17 o 
 -10   6   3      259.97      250.23     20.82 o 
  -9   6   3     2318.65     2160.36     60.25 o 
  -8   6   3      891.15      865.28     32.83 o 
  -7   6   3      127.39      128.50     14.88 o 
  -6   6   3     1723.16     1696.95     50.27 o 
  -5   6   3      701.78      646.37     21.06 o 
  -4   6   3     2965.87     2823.76     52.30 o 
  -3   6   3    10952.52    11084.51    132.31 o 
  -2   6   3     2067.86     1962.24     43.78 o 
  -1   6   3     3232.77     2590.44     53.22 o 
   0   6   3     6097.61     6175.31     90.14 o 
   1   6   3       73.00       94.28     11.89 o 
   2   6   3     4311.74     4431.41     82.06 o 
   3   6   3     5192.57     5053.04     94.68 o 
   4   6   3     4567.78     4770.38     99.25 o 
   5   6   3     3904.00     3949.46     97.24 o 
   6   6   3     3426.03     3601.91     77.58 o 
   7   6   3      244.34      269.81     18.14 o 
   8   6   3     3829.39     3987.60    246.37 o 
   9   6   3        0.19       12.61      5.49 o 
  10   6   3       68.45       53.43      8.37 o 
  11   6   3       23.54       12.21      8.54 o 
  12   6   3      400.19      336.48     24.16 o 
 -12   7   3       31.85       22.60      6.30 o 
 -11   7   3       32.32       21.20     14.53 o 
 -10   7   3      500.35      460.82     27.76 o 
  -9   7   3      407.89      381.20     25.95 o 
  -8   7   3     1519.54     1439.39     70.78 o 
  -7   7   3     2988.37     2973.30     48.50 o 
  -6   7   3      741.72      773.14     34.24 o 
  -5   7   3       35.29       37.68      5.44 o 
  -4   7   3      730.22      779.98     23.76 o 
  -3   7   3      848.07      934.26     23.24 o 
  -2   7   3     1361.40     1270.34     38.87 o 
  -1   7   3      364.55      279.45     18.74 o 
   0   7   3     6134.25     5838.15     65.94 o 
   1   7   3     6357.63     6019.96     94.95 o 
   2   7   3     4032.58     3908.52     79.90 o 
   3   7   3     2126.56     1945.56     60.22 o 
   4   7   3       46.28       37.91      9.85 o 
   5   7   3       98.51      139.90     18.88 o 
   6   7   3       58.25       78.31      8.04 o 
   7   7   3      166.05      193.01     15.82 o 
   8   7   3      906.95      976.03     49.74 o 
   9   7   3     1127.48     1201.15     40.91 o 
  10   7   3      924.67      954.45     34.34 o 
  11   7   3      439.80      470.75     41.89 o 
 -12   8   3       23.45       25.44      4.51 o 
 -11   8   3     1562.68     1442.38     67.45 o 
 -10   8   3       19.96       20.26      6.43 o 
  -9   8   3      104.33      108.16     13.96 o 
  -8   8   3     3542.59     3457.15     83.69 o 
  -7   8   3     1481.95     1403.97     44.62 o 
  -6   8   3      199.50      189.48     11.39 o 
  -5   8   3     1341.33     1450.39     40.91 o 
  -4   8   3      806.39      875.35     38.77 o 
  -3   8   3     1868.26     1844.89     52.39 o 
  -2   8   3      470.84      425.99     16.89 o 
  -1   8   3      579.39      697.27     31.90 o 
   0   8   3      312.43      367.44     31.61 o 
   1   8   3      126.80      148.15     11.78 o 
   2   8   3        2.23       20.11      6.52 o 
   3   8   3       99.31      127.95     15.97 o 
   4   8   3     1417.74     1372.60     54.73 o 
   5   8   3      219.04      228.76     13.89 o 
   6   8   3      640.45      641.44     37.57 o 
   7   8   3     1188.09     1166.46     57.06 o 
   8   8   3      203.19      228.79     21.26 o 
   9   8   3       87.75      115.19     12.61 o 
  10   8   3       50.84       44.71      6.84 o 
  11   8   3      413.23      341.05     22.02 o 
 -12   9   3       19.93       27.39      4.72 o 
 -11   9   3      117.53       71.81     11.49 o 
 -10   9   3        3.83        4.55      4.28 o 
  -9   9   3      878.08      824.20     49.02 o 
  -8   9   3     1583.25     1498.82     47.54 o 
  -7   9   3       45.62       46.92      8.74 o 
  -6   9   3      126.12      119.25     13.40 o 
  -5   9   3      829.47      767.18     36.77 o 
  -4   9   3     1422.38     1316.15     34.07 o 
  -3   9   3      960.14      889.56     38.08 o 
  -2   9   3       75.64       55.94      8.95 o 
  -1   9   3       55.05       34.84      7.97 o 
   0   9   3      795.76      788.86     38.39 o 
   1   9   3     1049.58     1138.76     49.46 o 
   2   9   3        1.09       13.45      7.36 o 
   3   9   3       10.13       15.47      8.32 o 
   4   9   3       53.79       63.67      6.64 o 
   5   9   3        1.02        7.10      4.18 o 
   6   9   3      591.65      685.90     35.33 o 
   7   9   3       75.75       96.75     12.52 o 
   8   9   3        0.03       23.43      6.65 o 
   9   9   3        3.31        7.77      4.66 o 
  10   9   3      125.41      141.97     10.54 o 
 -11  10   3       88.03       72.87      9.03 o 
 -10  10   3      135.84      131.99     11.07 o 
  -9  10   3       32.30       27.79     10.72 o 
  -8  10   3      398.66      391.07     34.28 o 
  -7  10   3        9.99        7.46      4.92 o 
  -6  10   3     1794.98     1728.77     52.45 o 
  -5  10   3      144.51      191.26     23.01 o 
  -4  10   3      634.51      611.65     18.55 o 
  -3  10   3      278.55      251.95     21.20 o 
  -2  10   3       13.50       20.19      6.06 o 
  -1  10   3      344.85      328.66     24.26 o 
   0  10   3      129.66      147.97     17.94 o 
   1  10   3      527.59      507.91     34.44 o 
   2  10   3       14.07       13.01      4.80 o 
   3  10   3     1324.21     1322.13     35.00 o 
   4  10   3      124.83      142.70     16.88 o 
   5  10   3      783.02      730.66     33.71 o 
   6  10   3       82.36       75.67     14.60 o 
   7  10   3      819.67      881.93     49.34 o 
   8  10   3        6.55       21.48      7.83 o 
   9  10   3      206.15      198.01     18.75 o 
  10  10   3        5.49        8.22      3.65 o 
 -11  11   3       78.60       71.43      6.91 o 
 -10  11   3       29.91       31.94      8.25 o 
  -9  11   3      510.60      516.37     25.34 o 
  -8  11   3      142.56      140.75     10.89 o 
  -7  11   3       18.35       21.73      5.08 o 
  -6  11   3     2237.20     2063.13     43.01 o 
  -5  11   3      996.10      944.62     39.23 o 
  -4  11   3      142.91      152.02     21.06 o 
  -3  11   3      274.91      285.32     13.08 o 
  -2  11   3      321.30      280.18     18.63 o 
  -1  11   3      587.55      533.15     24.08 o 
   0  11   3     1526.40     1539.36     43.09 o 
   1  11   3      875.66      848.86     28.94 o 
   2  11   3      341.92      330.72     17.49 o 
   3  11   3     1026.13     1033.30     48.15 o 
   4  11   3      511.47      517.45     28.29 o 
   5  11   3      186.91      218.78     18.56 o 
   6  11   3       60.72       56.81     10.54 o 
   7  11   3      351.67      334.97     28.08 o 
   8  11   3       50.04       64.36     12.06 o 
   9  11   3        3.14        2.82      3.57 o 
 -10  12   3        2.53        4.54      1.98 o 
  -9  12   3     1017.39     1004.43     38.17 o 
  -8  12   3        1.79        8.40      3.08 o 
  -7  12   3       78.42       71.69      7.83 o 
  -6  12   3       79.59       86.31     12.03 o 
  -5  12   3      962.34      896.96     38.49 o 
  -4  12   3      756.47      699.23     33.95 o 
  -3  12   3      987.27      947.93     29.93 o 
  -2  12   3     2564.26     2514.36     48.75 o 
  -1  12   3      376.80      373.38     22.39 o 
   0  12   3     3877.40     4028.21    108.36 o 
   1  12   3       41.51       56.78     14.10 o 
   2  12   3     2141.33     2108.94     54.45 o 
   3  12   3      190.18      213.25     17.94 o 
   4  12   3     3186.40     3208.22     69.68 o 
   5  12   3      138.10      143.43     14.77 o 
   6  12   3      386.35      396.92     46.32 o 
   7  12   3      462.74      506.54     23.42 o 
   8  12   3       67.07       61.34     10.41 o 
   9  12   3      341.76      289.47     16.61 o 
  -9  13   3      195.69      158.20     14.42 o 
  -8  13   3     1771.73     1686.24     34.42 o 
  -7  13   3      183.64      174.94     19.65 o 
  -6  13   3     1199.12     1244.69     42.52 o 
  -5  13   3      755.64      746.90     34.03 o 
  -4  13   3       16.26       22.32     12.88 o 
  -3  13   3      183.84      169.34     16.62 o 
  -2  13   3      553.27      589.34     33.00 o 
  -1  13   3     2316.64     2429.49     57.11 o 
   0  13   3      425.30      453.68     37.27 o 
   1  13   3     6988.19     7396.34    152.32 o 
   2  13   3      956.61     1075.83     41.91 o 
   3  13   3     1393.82     1477.15     45.23 o 
   4  13   3      555.29      576.41     28.78 o 
   5  13   3      322.87      327.92     20.76 o 
   6  13   3        2.19        1.73      3.16 o 
   7  13   3      291.81      301.31     15.69 o 
   8  13   3      351.79      332.41     19.26 o 
  -8  14   3      166.91      147.67     15.29 o 
  -7  14   3      101.03       95.58      9.60 o 
  -6  14   3      413.54      428.75     22.90 o 
  -5  14   3     2754.53     2825.01     61.52 o 
  -4  14   3     1391.96     1454.45     45.42 o 
  -3  14   3     2329.40     2374.42     58.52 o 
  -2  14   3     1270.38     1245.43     33.37 o 
  -1  14   3      741.74      756.02     32.94 o 
   0  14   3      118.94      127.44     19.42 o 
   1  14   3      117.63      107.27     18.12 o 
   2  14   3      785.08      801.56     30.50 o 
   3  14   3      140.26      143.49     13.35 o 
   4  14   3     1925.19     1965.34     47.17 o 
   5  14   3     2361.68     2305.95     84.32 o 
   6  14   3     1617.65     1514.31     34.95 o 
   7  14   3      523.80      446.12     51.81 o 
  -7  15   3      891.69      884.41     34.99 o 
  -6  15   3      365.50      357.47     19.02 o 
  -5  15   3      675.66      727.72     27.86 o 
  -4  15   3      202.47      238.34     23.94 o 
  -3  15   3      559.57      593.77     27.29 o 
  -2  15   3      121.91      124.24      9.81 o 
  -1  15   3      194.89      212.60     17.37 o 
   0  15   3     3303.50     3488.85     66.71 o 
   1  15   3     1456.14     1535.76     34.21 o 
   2  15   3     1214.42     1242.11     80.27 o 
   3  15   3      168.69      195.05     21.96 o 
   4  15   3      891.23      844.47     24.03 o 
   5  15   3       27.87       27.22      9.48 o 
   6  15   3      698.77      544.15     40.09 o 
  -6  16   3       72.21       64.94      8.95 o 
  -5  16   3      719.02      665.51     29.78 o 
  -4  16   3     1081.13     1165.89     31.32 o 
  -3  16   3     2812.17     2916.74     67.32 o 
  -2  16   3       17.63       31.08      8.34 o 
  -1  16   3     1183.88     1248.88     34.32 o 
   0  16   3       40.74       45.33      5.53 o 
   1  16   3      195.24      207.13     10.95 o 
   2  16   3       33.32       39.30      6.50 o 
   3  16   3      378.45      384.16     39.50 o 
   4  16   3      211.75      164.06     21.62 o 
   5  16   3     1089.41      963.59     30.76 o 
  -4  17   3       75.06       44.36      6.85 o 
  -3  17   3       21.68       19.80      5.43 o 
  -2  17   3       89.04      106.55     12.43 o 
  -1  17   3      123.23      127.31     11.49 o 
   0  17   3      592.48      592.85     15.53 o 
   1  17   3       80.06       85.95      7.65 o 
   2  17   3      126.31      130.85     12.83 o 
   3  17   3      325.43      353.85     18.84 o 
 -13   0   4       12.29       22.56      9.55 o 
 -12   0   4       22.62       16.94     10.20 o 
 -11   0   4      416.55      380.48     40.13 o 
 -10   0   4      186.35      144.65     26.42 o 
  -9   0   4        6.06       19.15      4.60 o 
  -8   0   4     7940.85     7854.42    112.67 o 
  -7   0   4     4769.79     4486.07     82.74 o 
  -6   0   4     3702.74     3339.91     66.53 o 
  -5   0   4     9709.13     9150.91    100.66 o 
  -4   0   4     2566.10     2664.31     50.09 o 
  -3   0   4     1005.75     1095.38     28.91 o 
  -2   0   4      225.92      316.58     14.36 o 
  -1   0   4      488.42      445.03     19.77 o 
   0   0   4      104.20      114.28      5.73 o 
   1   0   4    25099.74    23433.94    287.42 o 
   2   0   4     4405.76     4242.45    133.38 o 
   3   0   4     3428.69     3492.93     63.29 o 
   4   0   4     9925.81     9553.61    116.44 o 
   5   0   4       71.93       65.44     11.21 o 
   6   0   4     2033.55     2065.79     65.19 o 
   7   0   4     1804.04     1894.22     66.86 o 
  10   0   4     4182.57     4445.93    122.45 o 
  11   0   4     1275.39     1126.85     54.95 o 
  12   0   4        2.91        8.27      4.15 o 
 -13   1   4      616.96      542.72     24.60 o 
 -12   1   4      145.04      138.57     15.99 o 
 -11   1   4     2436.13     2338.09     69.43 o 
 -10   1   4      391.09      389.62     21.42 o 
  -9   1   4      414.76      386.31     12.60 o 
  -8   1   4      624.45      675.48     23.26 o 
  -7   1   4      187.96      181.87     17.11 o 
  -6   1   4     1624.64     1513.75     31.67 o 
  -5   1   4      126.90       94.04      9.93 o 
  -4   1   4     3974.58     3771.73     49.80 o 
  -3   1   4    11180.64    10459.76    157.89 o 
  -2   1   4    18118.14    16738.68    101.58 o 
  -1   1   4      226.14      204.39      6.61 o 
   0   1   4     7291.67     7046.43     38.90 o 
   1   1   4       45.73       67.26      2.92 o 
   2   1   4       87.52      139.31      8.31 o 
   3   1   4       39.83       65.74      6.39 o 
   4   1   4     8293.47     8203.24     76.01 o 
   5   1   4     7667.90     7694.77     81.46 o 
   6   1   4     3079.60     3173.92    115.49 o 
   7   1   4     9019.72     9658.32    278.33 o 
   8   1   4        1.94       17.03      7.18 o 
  10   1   4       11.70       16.74      6.47 o 
  11   1   4      458.00      423.49     23.55 o 
  12   1   4       14.99       14.36      5.75 o 
 -13   2   4      123.00       97.21     17.31 o 
 -12   2   4      104.92      109.99     13.81 o 
 -11   2   4      846.78      788.21     39.72 o 
 -10   2   4      753.30      705.70     28.57 o 
  -9   2   4     1450.44     1390.53     29.63 o 
  -8   2   4      145.29      184.06     13.62 o 
  -7   2   4     2174.70     2176.00     99.37 o 
  -6   2   4     2790.94     2486.52     59.86 o 
  -5   2   4      174.50      167.52     11.64 o 
  -4   2   4      386.86      426.34     14.60 o 
  -3   2   4      534.71      602.56     18.82 o 
  -2   2   4     1357.01     1299.14     42.36 o 
  -1   2   4     1090.93      962.18     14.98 o 
   0   2   4    10045.33     9306.37     53.34 o 
   1   2   4     6562.68     6159.40     94.39 o 
   2   2   4    10210.44    10621.62     70.48 o 
   3   2   4    10280.59    10625.95     77.01 o 
   4   2   4      223.45      289.22     14.32 o 
   5   2   4     2244.61     2292.17     44.36 o 
   6   2   4        6.99       17.98      4.55 o 
   7   2   4     1276.46     1383.11     37.34 o 
   8   2   4     2327.51     2768.18     77.21 o 
   9   2   4      655.75      801.33     47.44 o 
  10   2   4      995.92     1000.17     63.14 o 
  11   2   4      290.05      282.44     31.27 o 
  12   2   4      443.34      341.31     26.29 o 
 -13   3   4       76.52       80.93     16.46 o 
 -12   3   4     1152.15     1022.11     63.99 o 
 -11   3   4      194.60      198.16     20.23 o 
 -10   3   4      775.13      694.04     28.07 o 
  -9   3   4      101.47       99.07     10.97 o 
  -8   3   4      375.53      378.29     21.73 o 
  -7   3   4      626.77      625.85     26.36 o 
  -6   3   4     1886.98     1869.12     53.43 o 
  -5   3   4     1588.31     1582.82     45.76 o 
  -4   3   4     1817.71     1818.59     45.75 o 
  -3   3   4     6880.20     6419.82     55.24 o 
  -2   3   4       25.68       39.29      6.37 o 
  -1   3   4     1911.61     1689.15     44.12 o 
   0   3   4       69.43       64.12      8.89 o 
   1   3   4       41.89       63.09      7.61 o 
   2   3   4     3759.97     4056.45     69.27 o 
   3   3   4     8088.14     8437.80     67.46 o 
   4   3   4        1.08        6.54      2.76 o 
   5   3   4     3952.75     4282.19     59.81 o 
   6   3   4     7380.28     7949.43    140.88 o 
   7   3   4       38.24       51.75      8.48 o 
   8   3   4      736.80      935.36     45.45 o 
   9   3   4        1.62       -0.94      4.26 o 
  10   3   4       60.53       54.72     16.76 o 
  11   3   4        3.48       14.86      8.63 o 
  12   3   4      664.22      578.48     34.43 o 
 -13   4   4      114.60       94.44     16.72 o 
 -12   4   4      249.86      205.12     29.42 o 
 -11   4   4       55.03       53.31      9.88 o 
 -10   4   4      989.13      934.90     39.79 o 
  -9   4   4      145.92      149.21     15.97 o 
  -8   4   4      198.82      207.56     11.20 o 
  -7   4   4      748.69      744.92     36.95 o 
  -6   4   4      890.26      931.08     39.44 o 
  -5   4   4       10.27       30.32      7.30 o 
  -4   4   4     9717.03    10319.14    115.33 o 
  -3   4   4     6440.22     6722.02     73.25 o 
  -2   4   4     3688.21     3527.40     38.25 o 
  -1   4   4     1505.66     1545.01     45.12 o 
   0   4   4      259.73      199.15     16.38 o 
   1   4   4     1785.79     1648.51     47.54 o 
   2   4   4     1417.29     1410.49     46.13 o 
   3   4   4     1914.18     2202.77     62.45 o 
   4   4   4      484.88      665.72     36.56 o 
   5   4   4      273.27      268.58     24.98 o 
   6   4   4      245.69      276.61     27.45 o 
   7   4   4      152.09      177.79     11.92 o 
   8   4   4        0.06        6.98      3.58 o 
   9   4   4      454.23      617.07     35.17 o 
  10   4   4      105.05       88.99     21.22 o 
  11   4   4      485.40      462.85     39.80 o 
  12   4   4        1.92        4.66      4.98 o 
 -13   5   4      178.60      189.18     21.45 o 
 -12   5   4      172.05      178.32     26.29 o 
 -11   5   4      983.00      856.51     36.39 o 
 -10   5   4     1007.95      914.43     39.75 o 
  -9   5   4      614.23      589.11     31.76 o 
  -8   5   4     4639.28     4467.16     64.70 o 
  -6   5   4       78.62      100.06     13.56 o 
  -5   5   4        0.58        4.01      3.89 o 
  -4   5   4      119.40       89.43     11.67 o 
  -3   5   4      283.96      400.95     12.93 o 
  -2   5   4     2595.68     2326.84     42.57 o 
  -1   5   4      161.19      149.77     14.94 o 
   0   5   4     1073.89     1058.16     39.29 o 
   1   5   4     2398.80     2597.41     62.60 o 
   2   5   4      720.56      743.17     34.78 o 
   3   5   4      845.14      941.38     42.22 o 
   4   5   4       18.13       14.44      6.27 o 
   5   5   4      595.27      701.98     42.19 o 
   6   5   4       20.36       26.51      6.16 o 
   7   5   4      384.62      383.76     28.39 o 
   8   5   4       85.59      107.03     11.32 o 
   9   5   4        7.99       10.95      4.33 o 
  10   5   4       33.03       30.04     14.34 o 
  11   5   4       21.72       21.97     10.61 o 
 -13   6   4       90.09       84.81     21.78 o 
 -12   6   4      115.15       96.28     19.27 o 
 -11   6   4        0.56        1.68      4.09 o 
 -10   6   4      578.35      510.68     29.69 o 
  -9   6   4     1181.42     1139.60     34.85 o 
  -8   6   4     1539.60     1555.23     53.07 o 
  -7   6   4      125.00      117.33      9.19 o 
  -6   6   4     1530.46     1507.32     53.46 o 
  -5   6   4       66.49      101.27     13.75 o 
  -4   6   4       26.94       73.93     11.15 o 
  -3   6   4      342.11      389.13     36.70 o 
  -2   6   4      978.28     1230.25     34.03 o 
  -1   6   4      260.25      213.32     12.55 o 
   0   6   4     3677.17     3470.98     74.27 o 
   1   6   4      990.98      971.34     40.38 o 
   2   6   4     2901.13     2612.00     68.14 o 
   3   6   4     1329.19     1331.23     51.79 o 
   4   6   4       65.80       93.65     14.83 o 
   5   6   4      558.63      643.92     41.55 o 
   6   6   4       13.01        3.43      3.99 o 
   7   6   4       29.88       22.02      6.28 o 
   8   6   4      375.47      445.15     23.03 o 
   9   6   4     2048.68     2234.85     54.24 o 
  10   6   4      252.03      235.25     15.01 o 
  11   6   4      192.19      178.41     22.18 o 
 -12   7   4       95.39      104.76     17.97 o 
 -11   7   4     4305.55     3865.06     73.11 o 
 -10   7   4       36.40       41.02     17.89 o 
  -9   7   4       10.02       16.47      4.73 o 
  -8   7   4       81.60       78.42      9.34 o 
  -7   7   4      486.28      464.84     18.97 o 
  -6   7   4     1025.09     1083.56     46.12 o 
  -5   7   4       97.02      103.42     14.25 o 
  -4   7   4     1029.21      986.18     41.61 o 
  -3   7   4      840.42      633.70     19.27 o 
  -2   7   4     6275.17     6546.41     87.54 o 
  -1   7   4    10084.85     9818.00    116.98 o 
   0   7   4      590.26      784.31     36.39 o 
   1   7   4      204.44      261.65     21.69 o 
   2   7   4      565.59      619.09     34.43 o 
   3   7   4     2586.68     2602.79     74.28 o 
   4   7   4       88.74      117.99     17.09 o 
   5   7   4     2880.31     2893.45     48.49 o 
   6   7   4     2656.39     2683.73     65.89 o 
   7   7   4      159.83      147.64     14.10 o 
   8   7   4     1216.87     1324.98     40.79 o 
   9   7   4      368.07      391.66     22.29 o 
  10   7   4       64.87       61.51      7.68 o 
  11   7   4        1.44        8.82      5.88 o 
 -12   8   4      366.30      337.29     65.41 o 
 -11   8   4      182.79      204.76     16.02 o 
 -10   8   4        0.56       -0.45      4.66 o 
  -9   8   4     2050.54     2043.56     57.68 o 
  -8   8   4     1288.86     1303.75     37.94 o 
  -7   8   4      449.64      412.72     24.95 o 
  -6   8   4      819.56      765.68     30.44 o 
  -5   8   4      962.88      910.11     42.03 o 
  -4   8   4     1972.89     1993.73     60.80 o 
  -3   8   4      801.05      864.92     42.08 o 
  -2   8   4      248.70      323.31     20.67 o 
  -1   8   4      164.15      252.68     19.71 o 
   0   8   4     7384.98     7635.76     83.99 o 
   1   8   4     4979.29     4889.14     95.22 o 
   2   8   4     5246.15     4960.17     99.65 o 
   3   8   4     2281.37     2164.99     69.04 o 
   4   8   4       55.41       57.23      6.90 o 
   5   8   4      297.98      295.39     16.09 o 
   6   8   4       91.50       96.08     11.84 o 
   7   8   4        1.94        4.31      4.43 o 
   8   8   4     2088.73     2168.94     55.35 o 
   9   8   4     2014.24     2123.22     78.00 o 
  10   8   4       17.54       29.84      5.20 o 
 -12   9   4     1162.94     1164.28     28.19 o 
 -11   9   4      229.98      232.30     27.08 o 
 -10   9   4      645.70      621.07     39.65 o 
  -9   9   4      171.14      192.50     16.79 o 
  -8   9   4       31.21       34.85     13.56 o 
  -7   9   4      306.79      265.12     20.74 o 
  -6   9   4      637.50      651.13     35.33 o 
  -5   9   4     1076.32     1032.37     28.95 o 
  -4   9   4     1472.45     1337.22     50.79 o 
  -3   9   4     4126.46     4170.12     86.79 o 
  -2   9   4     4536.05     4311.00     78.89 o 
  -1   9   4      420.71      426.93     27.58 o 
   0   9   4     2365.12     2411.48     68.73 o 
   1   9   4      258.74      288.33     17.36 o 
   2   9   4       19.12       24.30      6.06 o 
   3   9   4     1374.73     1335.85     28.00 o 
   4   9   4     2237.01     2246.76     38.10 o 
   5   9   4     7616.34     7167.68    192.24 o 
   6   9   4     1920.43     2039.25     77.19 o 
   7   9   4      386.68      576.24     42.61 o 
   8   9   4     1651.83     1750.80     57.99 o 
   9   9   4       65.51       70.61      8.62 o 
  10   9   4       14.12        8.22      3.65 o 
 -11  10   4       65.72       71.65     13.80 o 
 -10  10   4      805.44      802.71     52.54 o 
  -9  10   4      116.89      119.00     12.92 o 
  -8  10   4     1868.85     1846.12    110.64 o 
  -7  10   4     1430.55     1388.63     48.06 o 
  -6  10   4     1527.51     1548.29     49.99 o 
  -5  10   4     2835.72     2727.71     64.52 o 
  -4  10   4      488.28      514.98     20.67 o 
  -3  10   4      728.92      696.59     20.06 o 
  -2  10   4      370.25      366.43     24.11 o 
  -1  10   4     5003.19     4875.43     95.57 o 
   0  10   4      563.53      585.62     35.90 o 
   1  10   4     6354.47     6390.71     96.44 o 
   2  10   4     4900.71     4894.60     66.43 o 
   3  10   4     2304.60     2332.74     47.92 o 
   4  10   4     2689.37     2810.88     65.58 o 
   5  10   4      109.74       88.11     11.86 o 
   6  10   4        5.01        8.28      5.04 o 
   7  10   4      616.34      620.36     40.75 o 
   8  10   4      542.90      644.38     36.77 o 
   9  10   4      506.40      505.73     26.51 o 
 -10  11   4       75.20       66.13      7.00 o 
  -9  11   4      176.00      176.74     16.00 o 
  -8  11   4      640.53      637.89     23.14 o 
  -7  11   4      289.29      290.28     21.97 o 
  -6  11   4       41.90       55.74     10.43 o 
  -5  11   4     1801.11     1771.06     53.52 o 
  -4  11   4     1581.03     1615.70     50.03 o 
  -3  11   4     1180.81     1182.63     26.97 o 
  -2  11   4     4845.87     4764.41     76.66 o 
  -1  11   4     2161.67     2095.78     84.50 o 
   0  11   4      403.02      384.20     17.72 o 
   1  11   4     1568.54     1628.25     52.91 o 
   2  11   4     2508.81     2446.94     63.67 o 
   3  11   4       37.45       76.13     22.19 o 
   4  11   4     3517.04     3490.78     73.89 o 
   5  11   4      126.17      145.66     20.13 o 
   6  11   4     1044.61     1125.85     39.51 o 
   7  11   4     3599.10     3808.43     94.85 o 
   8  11   4      190.87      196.40     18.83 o 
   9  11   4      618.22      637.93     25.91 o 
 -10  12   4      220.47      193.76     15.53 o 
  -9  12   4      144.79      131.84      9.77 o 
  -8  12   4      710.14      727.07     21.59 o 
  -7  12   4      169.46      159.63     15.67 o 
  -6  12   4       25.06       24.56      7.14 o 
  -5  12   4      608.08      637.15     32.10 o 
  -4  12   4      726.98      733.24     34.37 o 
  -3  12   4       85.79       87.07      9.34 o 
  -2  12   4       14.40       12.57      4.93 o 
  -1  12   4      735.77      719.35     32.39 o 
   0  12   4      387.48      414.13     42.26 o 
   1  12   4     2150.68     2098.99     68.46 o 
   2  12   4     1136.39     1110.48     40.24 o 
   3  12   4       11.79       19.96      6.58 o 
   4  12   4      807.75      760.64     33.82 o 
   5  12   4       12.96       10.83      8.44 o 
   6  12   4       12.68       12.42      9.89 o 
   7  12   4      539.94      553.86     33.04 o 
   8  12   4        7.06       10.66      4.88 o 
  -9  13   4        4.44        5.03      4.18 o 
  -8  13   4      137.91      126.59     11.14 o 
  -7  13   4       24.39       28.23      7.00 o 
  -6  13   4      729.41      752.09     33.21 o 
  -5  13   4        0.14       -0.19      5.39 o 
  -4  13   4      175.87      174.09     16.64 o 
  -3  13   4      757.62      771.98     26.81 o 
  -2  13   4       19.23       15.33      4.35 o 
  -1  13   4      166.44      168.55     16.00 o 
   0  13   4      589.08      614.90     54.22 o 
   1  13   4        6.59       11.26      4.74 o 
   2  13   4      135.25      155.91     14.83 o 
   3  13   4      215.94      221.61     17.68 o 
   4  13   4        8.37       15.98      5.74 o 
   5  13   4       41.21       43.76      7.76 o 
   6  13   4      158.23      180.99     13.42 o 
   7  13   4      144.75      131.39     13.97 o 
   8  13   4      339.79      318.13     16.29 o 
  -8  14   4       36.88       16.55      9.50 o 
  -7  14   4      117.21      103.25     12.14 o 
  -6  14   4       14.13       15.10      5.03 o 
  -5  14   4      542.48      533.06     26.54 o 
  -4  14   4      492.62      478.94     25.71 o 
  -3  14   4       88.83       89.26      8.87 o 
  -2  14   4      381.63      409.63     18.81 o 
  -1  14   4      135.64      135.92     13.98 o 
   0  14   4      506.90      536.49     27.44 o 
   1  14   4      168.01      169.33     11.82 o 
   2  14   4        1.05        1.82      2.59 o 
   3  14   4       20.03       26.80      4.80 o 
   4  14   4      410.78      396.71     20.61 o 
   5  14   4      398.27      372.80     18.48 o 
   6  14   4       68.22       58.75      6.37 o 
   7  14   4       68.03       55.15      7.00 o 
  -7  15   4      285.10      238.06     22.82 o 
  -6  15   4        5.75        9.25      5.08 o 
  -5  15   4       14.61       18.09      5.14 o 
  -4  15   4      130.20      130.95     12.37 o 
  -3  15   4       20.28       24.90      6.01 o 
  -2  15   4      149.35      155.23     13.37 o 
  -1  15   4      242.83      263.53     17.88 o 
   0  15   4       20.93       22.54      6.00 o 
   1  15   4       81.43       78.84      9.96 o 
   2  15   4       75.20       66.96      8.67 o 
   3  15   4      441.30      413.13     17.29 o 
   4  15   4     1565.52     1448.49     46.08 o 
   5  15   4      512.07      429.77     36.38 o 
  -6  16   4      385.82      361.87     18.58 o 
  -5  16   4      175.35      180.07     10.83 o 
  -4  16   4       50.52       54.49      9.93 o 
  -3  16   4       16.64       13.10      6.07 o 
  -2  16   4       85.46       90.45      8.79 o 
  -1  16   4        1.25       11.23      4.25 o 
   0  16   4      343.85      342.66     13.39 o 
   1  16   4      219.30      216.79     13.89 o 
   2  16   4      214.93      220.32     13.15 o 
   3  16   4      783.97      687.31    103.83 o 
   4  16   4       44.68       42.89      7.40 o 
  -4  17   4       87.25       83.54      8.87 o 
  -3  17   4     1939.93     2078.43     48.60 o 
  -2  17   4       82.90       91.70      9.65 o 
  -1  17   4      838.40      698.89     24.33 o 
   0  17   4      327.05      331.12     13.71 o 
   1  17   4       35.59       37.46      8.43 o 
   2  17   4        7.05        1.11      2.14 o 
 -13   1   5       32.54       22.28      5.65 o 
 -12   1   5        2.21        3.63     10.84 o 
 -11   1   5      834.10      769.80     29.72 o 
 -10   1   5     1045.35      992.76     28.93 o 
  -9   1   5      486.94      509.84     14.74 o 
  -8   1   5     1493.58     1454.39     67.15 o 
  -7   1   5     1371.24     1230.45     46.89 o 
  -6   1   5      543.95      568.67     20.95 o 
  -5   1   5      368.82      346.07     15.10 o 
  -4   1   5        6.92       24.72      4.14 o 
  -3   1   5     1407.34     1495.13     26.83 o 
  -2   1   5       56.59       59.01      5.06 o 
  -1   1   5     1372.26     1313.29     18.57 o 
   0   1   5      178.26      204.79      6.09 o 
   1   1   5      776.10      749.63     10.94 o 
   2   1   5    11311.00    11895.34     60.09 o 
   3   1   5       64.72       82.27      7.80 o 
   4   1   5     2546.09     2452.33     45.00 o 
   5   1   5      206.35      206.36     14.42 o 
   6   1   5       62.71       82.33     10.28 o 
   7   1   5       60.50       76.17      6.78 o 
   8   1   5     1086.12     1318.24     54.86 o 
   9   1   5      454.21      563.80     32.41 o 
  10   1   5       10.72       22.97      6.59 o 
  11   1   5       89.12       78.49      9.31 o 
 -13   2   5      844.85      742.36     44.24 o 
 -12   2   5       89.51       84.77     12.34 o 
 -11   2   5      694.55      704.83     28.01 o 
 -10   2   5      447.64      432.20     23.09 o 
  -9   2   5       14.27       16.28      5.30 o 
  -8   2   5     2645.02     2580.46     51.61 o 
  -7   2   5       48.49       56.37     10.85 o 
  -6   2   5     2907.74     2934.30     70.19 o 
  -5   2   5      771.41      710.96     29.02 o 
  -4   2   5     9351.24     9173.73    162.14 o 
  -3   2   5      838.11      838.49     20.55 o 
  -2   2   5     3007.61     2689.77     34.23 o 
  -1   2   5     1718.35     1643.26     21.54 o 
   0   2   5     6146.62     6269.60     56.78 o 
   1   2   5     2941.38     2853.64     34.89 o 
   2   2   5     6735.05     7046.42     62.05 o 
   3   2   5       92.08       91.56      8.09 o 
   4   2   5        4.80       13.49      3.81 o 
   5   2   5     9925.62    10314.81    118.18 o 
   6   2   5      200.66      221.40     24.31 o 
   7   2   5     2381.29     2784.72     46.52 o 
   8   2   5     1549.81     1853.80     64.51 o 
   9   2   5      511.33      639.49     26.67 o 
  10   2   5      305.01      304.96     20.44 o 
  11   2   5      592.22      505.83     37.48 o 
 -13   3   5      144.32      142.21     20.54 o 
 -12   3   5       89.14       78.68     18.59 o 
 -11   3   5        9.09       13.57      4.81 o 
 -10   3   5        2.82        6.69      4.32 o 
  -9   3   5        9.45       20.15      6.25 o 
  -8   3   5     3583.51     3577.68     78.38 o 
  -7   3   5     4354.77     4246.73     91.99 o 
  -6   3   5      468.24      608.55     32.82 o 
  -5   3   5     6589.71     6705.80    101.09 o 
  -4   3   5     4939.96     5019.02     81.82 o 
  -3   3   5      522.02      616.50     18.38 o 
  -2   3   5      418.07      470.23     14.97 o 
  -1   3   5    11908.60    11036.34     79.61 o 
   0   3   5     1879.11     1780.93     49.62 o 
   1   3   5     7126.90     7116.81    123.35 o 
   2   3   5       18.73       32.91      4.26 o 
   3   3   5     3596.62     3799.59     60.71 o 
   4   3   5     2542.29     2623.87     75.12 o 
   5   3   5        2.36       22.57      8.97 o 
   6   3   5      139.89      177.05     25.39 o 
   7   3   5      734.28      836.31     30.06 o 
   8   3   5     1290.84     1644.41     61.53 o 
   9   3   5      245.58      302.32     24.17 o 
  10   3   5     1700.90     1689.02     80.91 o 
  11   3   5      814.56      724.90     45.62 o 
 -13   4   5       40.29       35.55     11.17 o 
 -12   4   5      341.66      344.52     21.00 o 
 -11   4   5      744.41      714.27     34.45 o 
 -10   4   5      631.39      612.57     33.02 o 
  -9   4   5     2525.76     2461.17     65.30 o 
  -8   4   5        2.44       28.87      9.31 o 
  -7   4   5      820.61      813.39     41.46 o 
  -6   4   5       42.33       39.30      9.38 o 
  -5   4   5     4463.25     4564.61     87.43 o 
  -4   4   5     9021.33     8893.47    114.51 o 
  -3   4   5       62.82       37.53      7.60 o 
  -2   4   5     3875.11     3707.41     66.87 o 
  -1   4   5     1352.58     1225.03     36.86 o 
   0   4   5     6024.78     5642.91     93.31 o 
   1   4   5        5.75        7.72      4.72 o 
   2   4   5        0.64       11.62      5.59 o 
   3   4   5     6678.92     6655.46    114.67 o 
   4   4   5     1948.58     2079.07     69.19 o 
   5   4   5      185.83      154.45     20.20 o 
   6   4   5     5827.66     6517.60    124.79 o 
   7   4   5     2079.08     2312.12     75.57 o 
   8   4   5      666.93      741.37     41.76 o 
   9   4   5     1391.09     1620.35     55.94 o 
  10   4   5       47.40       58.62     16.16 o 
  11   4   5       75.09       65.35     14.33 o 
 -13   5   5     1370.86     1232.54     51.40 o 
 -12   5   5      880.43      813.86     46.21 o 
 -11   5   5      366.51      315.18     33.70 o 
 -10   5   5        2.74       16.38      6.83 o 
  -9   5   5     2572.55     2445.43     51.17 o 
  -8   5   5     4614.56     4585.26     58.48 o 
  -7   5   5     1136.24     1174.22     50.65 o 
  -6   5   5    10057.04    10151.66    142.72 o 
  -5   5   5        8.11        3.81      3.86 o 
  -4   5   5     2034.04     1971.47     57.05 o 
  -3   5   5      221.54      251.03     19.40 o 
  -2   5   5     5440.31     5352.41     54.58 o 
  -1   5   5       16.05       12.26      5.55 o 
   0   5   5     7636.33     6575.05    106.49 o 
   1   5   5     5939.23     5606.42     99.99 o 
   2   5   5     2946.21     2694.44     71.58 o 
   3   5   5    11204.86    10672.59    150.00 o 
   4   5   5     2429.63     2481.18     77.84 o 
   5   5   5     2194.11     2323.64     79.95 o 
   6   5   5       18.45       27.55      4.19 o 
   7   5   5     1365.65     1489.25     88.94 o 
   8   5   5      369.47      399.96     20.87 o 
   9   5   5     2662.05     3064.05     76.31 o 
  10   5   5      708.76      803.63     53.84 o 
  11   5   5      683.74      697.72     41.26 o 
 -13   6   5      676.01      698.46     20.92 o 
 -12   6   5     1688.26     1621.82     41.38 o 
 -11   6   5       70.97       78.32     11.60 o 
 -10   6   5     1079.36     1027.09     42.37 o 
  -9   6   5     2102.51     2086.55     47.93 o 
  -8   6   5        0.43       10.72      6.61 o 
  -7   6   5        1.25        5.61      5.02 o 
  -6   6   5     1104.66     1128.96     48.85 o 
  -5   6   5     2224.46     2213.94     65.62 o 
  -4   6   5      902.15      941.36     41.11 o 
  -3   6   5    25912.56    26520.26    206.03 o 
  -2   6   5     1082.59      895.54     23.29 o 
  -1   6   5     3463.63     3330.36     79.56 o 
   0   6   5     5859.62     5473.49    101.09 o 
   1   6   5       20.14       27.02      7.88 o 
   2   6   5       19.16       19.78      6.72 o 
   3   6   5      307.98      267.29     24.72 o 
   4   6   5     1614.92     1526.25     62.15 o 
   5   6   5     3606.55     3815.80     92.74 o 
   6   6   5     4062.97     4124.20     92.99 o 
   7   6   5     1705.00     1878.77     72.17 o 
   8   6   5     2332.77     2693.34    102.70 o 
   9   6   5      787.25      852.24     50.56 o 
  10   6   5      145.42      169.20     23.65 o 
  11   6   5       62.01       62.58     11.70 o 
 -12   7   5        2.41        6.90      6.98 o 
 -11   7   5      184.85      185.62     18.30 o 
 -10   7   5       44.88       61.17     11.32 o 
  -9   7   5      382.24      394.70     21.09 o 
  -8   7   5      274.54      254.71     16.74 o 
  -7   7   5     1021.39      972.67     34.30 o 
  -6   7   5     2138.79     2184.52     67.19 o 
  -5   7   5      638.71      614.99     35.60 o 
  -4   7   5     2239.42     2298.69     66.32 o 
  -3   7   5     1536.57     1640.57     53.39 o 
  -2   7   5     3419.11     3614.42     49.91 o 
  -1   7   5      681.08      670.91     32.95 o 
   0   7   5     1577.00     1340.34     51.53 o 
   1   7   5     5556.40     5013.70    101.47 o 
   2   7   5     1092.89     1048.79     48.13 o 
   3   7   5      397.63      330.42     28.35 o 
   4   7   5     2401.34     2469.50     44.22 o 
   5   7   5      719.70      721.07     25.18 o 
   6   7   5        0.96       14.84      5.43 o 
   7   7   5       69.64       58.39      9.06 o 
   8   7   5       14.92       22.77      6.20 o 
   9   7   5      360.45      402.26     22.73 o 
  10   7   5      612.45      656.85     40.47 o 
 -12   8   5       22.90       34.75      5.90 o 
 -11   8   5      679.82      614.29     27.22 o 
 -10   8   5      229.27      206.01     17.93 o 
  -9   8   5      108.31      123.30     12.67 o 
  -8   8   5      161.10      146.06     13.06 o 
  -7   8   5        4.56        1.59      4.35 o 
  -6   8   5      272.66      289.02     15.81 o 
  -5   8   5       50.92       55.57     10.34 o 
  -4   8   5      840.38      841.05     41.07 o 
  -3   8   5       10.35       18.42      7.20 o 
  -2   8   5     3576.93     3804.05     79.60 o 
  -1   8   5       38.97       28.26      7.57 o 
   0   8   5        0.51       11.38      4.33 o 
   1   8   5     1344.46     1257.54     52.01 o 
   2   8   5     1016.01      948.86     46.26 o 
   3   8   5       60.80       56.45     11.99 o 
   4   8   5      125.17      119.21      9.00 o 
   5   8   5      391.05      444.35     24.44 o 
   6   8   5      840.80      798.06     32.97 o 
   7   8   5      397.21      467.10     24.58 o 
   8   8   5       16.03       19.85      7.62 o 
   9   8   5       19.37       26.09      5.66 o 
  10   8   5      949.46      922.68     39.76 o 
 -11   9   5      176.23      150.12     16.76 o 
 -10   9   5       76.56       58.43     12.53 o 
  -9   9   5      221.90      241.56     19.06 o 
  -8   9   5       58.65       66.62     10.65 o 
  -7   9   5      798.77      782.47     35.79 o 
  -6   9   5     1397.32     1416.67     46.78 o 
  -5   9   5     1565.43     1574.41     36.47 o 
  -4   9   5      292.03      271.44     12.65 o 
  -3   9   5      246.49      294.59     24.25 o 
  -2   9   5     1176.95     1177.72     31.60 o 
  -1   9   5      270.23      252.63     21.61 o 
   0   9   5      753.72      735.26     39.22 o 
   1   9   5        0.60       38.68      7.39 o 
   2   9   5     2145.44     2111.29     37.53 o 
   3   9   5      216.18      222.74     12.00 o 
   4   9   5      402.05      374.75     18.68 o 
   5   9   5      618.42      540.40     22.75 o 
   6   9   5      142.01      132.81     20.08 o 
   7   9   5       28.76       38.27     10.87 o 
   8   9   5     1069.15     1120.67     34.96 o 
   9   9   5       30.07       35.42      5.62 o 
 -11  10   5      184.50      182.60     20.86 o 
 -10  10   5       47.32       45.02      6.43 o 
  -9  10   5      124.24      127.55     22.29 o 
  -8  10   5       61.69       80.04     11.62 o 
  -7  10   5      170.15      161.05     16.51 o 
  -6  10   5       39.02       43.67      9.17 o 
  -5  10   5      191.82      194.39     17.48 o 
  -4  10   5      616.44      607.70     19.49 o 
  -3  10   5       10.92       31.38      4.52 o 
  -2  10   5        0.12        6.58      2.77 o 
  -1  10   5        0.29       -0.05      3.20 o 
   0  10   5     1028.57      951.47     27.81 o 
   1  10   5      741.71      753.69     25.68 o 
   2  10   5      458.52      419.15     20.09 o 
   3  10   5      589.96      540.38     28.58 o 
   4  10   5      548.79      527.52     28.77 o 
   5  10   5      633.10      538.84     28.71 o 
   6  10   5       33.74       38.88     11.23 o 
   7  10   5       69.85       55.84     12.28 o 
   8  10   5      259.39      272.69     22.02 o 
   9  10   5        3.23        8.83      3.73 o 
 -10  11   5      214.90      224.78     17.64 o 
  -9  11   5        9.50       13.97      3.20 o 
  -8  11   5      923.14      923.79     25.91 o 
  -7  11   5      858.56      847.00     47.01 o 
  -6  11   5      119.16      115.37     13.92 o 
  -5  11   5      550.12      510.59     28.79 o 
  -4  11   5      232.77      239.80     15.09 o 
  -3  11   5       51.91       53.67      7.40 o 
  -2  11   5        0.55       -1.06      3.70 o 
  -1  11   5     1544.36     1436.53     29.56 o 
   0  11   5      188.11      173.04     15.38 o 
   1  11   5      356.89      333.62     21.88 o 
   2  11   5       10.10       20.01      5.81 o 
   3  11   5     1309.37     1259.89     44.16 o 
   4  11   5      947.06      906.38     37.48 o 
   5  11   5       84.33       80.95     11.26 o 
   6  11   5        0.05        0.94      3.20 o 
   7  11   5        0.28        5.93      5.95 o 
   8  11   5     1200.96     1175.61     40.51 o 
 -10  12   5      903.20      686.36     28.84 o 
  -9  12   5        0.54        5.37      4.31 o 
  -8  12   5      330.46      358.50     36.90 o 
  -7  12   5       24.63       22.62      9.50 o 
  -6  12   5       11.17       19.32      6.77 o 
  -5  12   5      938.56     1020.37     40.17 o 
  -4  12   5     2171.63     2078.83     43.88 o 
  -3  12   5      262.28      263.49     15.75 o 
  -2  12   5     2144.94     2281.15     45.53 o 
  -1  12   5     1844.56     1854.24     41.04 o 
   0  12   5      131.83      136.76     11.50 o 
   1  12   5      414.76      393.27     19.20 o 
   2  12   5      480.64      440.43     25.44 o 
   3  12   5       89.34      100.70     12.44 o 
   4  12   5       78.22       98.83     26.95 o 
   5  12   5     2061.25     2121.67     52.26 o 
   6  12   5      931.93      894.26     39.21 o 
   7  12   5     1332.01     1421.39     48.30 o 
   8  12   5       24.49       29.27      5.96 o 
  -9  13   5      201.27      190.34     16.27 o 
  -8  13   5      763.09      711.13     25.42 o 
  -7  13   5     1151.50     1135.59     36.71 o 
  -6  13   5      345.97      333.30     21.78 o 
  -5  13   5     2301.61     2342.32     58.44 o 
  -4  13   5      240.38      251.64     14.93 o 
  -3  13   5       14.29       13.31      3.94 o 
  -2  13   5       49.72       43.86      8.09 o 
  -1  13   5     3354.02     3341.75     53.54 o 
   0  13   5     2096.65     2137.14     48.06 o 
   1  13   5       56.40       91.57      9.25 o 
   2  13   5     4595.87     4566.89     62.87 o 
   3  13   5      621.45      651.57     29.39 o 
   4  13   5      697.73      776.42     30.98 o 
   5  13   5      110.18      112.61     11.06 o 
   6  13   5      122.10      102.18      8.86 o 
   7  13   5        0.86       -0.37      3.08 o 
  -8  14   5      297.28      178.49     47.36 o 
  -7  14   5        5.61       26.69      5.58 o 
  -6  14   5      262.16      256.57     24.35 o 
  -5  14   5      503.64      476.17     35.01 o 
  -4  14   5     1265.78     1334.68     41.37 o 
  -3  14   5     1394.55     1510.60     34.59 o 
  -2  14   5     1874.58     1934.94     49.62 o 
  -1  14   5     1549.74     1712.98     47.14 o 
   0  14   5      230.01      230.14     13.30 o 
   1  14   5      620.38      624.58     21.80 o 
   2  14   5       99.50       95.14      8.54 o 
   3  14   5      257.97      270.11     17.16 o 
   4  14   5      423.38      425.12     20.30 o 
   5  14   5      817.14      784.16     24.41 o 
   6  14   5     1006.77      914.49     31.43 o 
  -7  15   5     1552.42     1311.92     98.84 o 
  -6  15   5      596.28      566.50     20.33 o 
  -5  15   5      167.80      148.69     17.29 o 
  -4  15   5      195.31      250.40     23.42 o 
  -3  15   5       26.25       24.65      5.33 o 
  -2  15   5       86.82       95.75     10.16 o 
  -1  15   5        9.44       13.53      4.95 o 
   0  15   5     1007.42     1063.78     33.78 o 
   1  15   5     1250.56     1287.62     57.63 o 
   2  15   5      920.29      969.08     24.23 o 
   3  15   5     1804.19     1768.78    106.56 o 
   4  15   5      152.12      132.96     17.99 o 
   5  15   5      171.25      137.53      7.66 o 
  -5  16   5      343.11      334.79     13.24 o 
  -4  16   5       31.12       40.82      5.35 o 
  -3  16   5     1198.76     1215.56     45.16 o 
  -2  16   5      340.03      339.75     15.86 o 
  -1  16   5      937.84      932.75     27.25 o 
   0  16   5      128.65      147.58     26.17 o 
   1  16   5       72.31       62.51      6.98 o 
   2  16   5      511.59      391.08     68.45 o 
   3  16   5      408.43      393.37     21.42 o 
  -3  17   5      118.04      137.21     11.62 o 
  -2  17   5       46.58       42.72      6.85 o 
  -1  17   5       77.34       74.07      8.98 o 
   0  17   5      509.87      481.22     20.96 o 
   1  17   5      157.69      160.05     11.82 o 
 -13   0   6      311.43      290.14     24.66 o 
 -12   0   6      162.48      153.00     23.40 o 
 -11   0   6        1.48        3.56      5.47 o 
 -10   0   6     2501.31     2441.54     81.02 o 
  -9   0   6      429.37      476.73     29.14 o 
  -8   0   6      298.90      286.78     21.81 o 
  -7   0   6     9785.48     9009.51    133.29 o 
  -6   0   6     1785.45     1871.29     56.73 o 
  -5   0   6     2530.57     2306.80     58.68 o 
  -4   0   6     2686.47     2732.66     59.98 o 
  -3   0   6     1824.54     1796.01     44.99 o 
  -2   0   6      197.89      294.57     17.11 o 
  -1   0   6     1692.53     2109.97     42.04 o 
   0   0   6     3125.12     3208.66     37.59 o 
   1   0   6    44253.66    46709.89   1335.94 o 
   2   0   6     9099.24     8620.80    108.41 o 
   3   0   6     1029.20      968.36     39.10 o 
   4   0   6    10524.03    10263.52    139.09 o 
   5   0   6      532.44      579.64     35.93 o 
   6   0   6     8609.21     9738.16    149.18 o 
   7   0   6      294.58      308.31     26.87 o 
   8   0   6        9.97       27.66      8.05 o 
   9   0   6        3.62        8.26      4.59 o 
  10   0   6     7730.39     7408.47    139.18 o 
  11   0   6       17.57       14.06      5.25 o 
 -13   1   6      299.29      304.04     17.38 o 
 -12   1   6      247.05      259.16     20.88 o 
 -11   1   6       94.48       90.45     10.63 o 
 -10   1   6     1198.14     1171.60     32.31 o 
  -9   1   6     1980.30     1991.09     41.96 o 
  -8   1   6      739.71      711.07     23.72 o 
  -7   1   6       20.99       21.96      5.22 o 
  -6   1   6       97.83       76.07      8.33 o 
  -5   1   6       68.34       69.95      7.43 o 
  -4   1   6     6213.88     6128.44     63.21 o 
  -3   1   6     5043.65     4999.46     53.42 o 
  -2   1   6    14326.35    14146.08    101.79 o 
  -1   1   6     3777.46     3563.31     33.97 o 
   0   1   6      926.93      918.42     16.10 o 
   1   1   6     6174.83     6342.35     52.47 o 
   2   1   6        0.73        9.77      3.34 o 
   3   1   6     2418.12     2522.97     44.35 o 
   4   1   6     1389.92     1437.08     36.69 o 
   5   1   6     9741.83     9661.45    102.45 o 
   6   1   6     1706.67     1950.14     30.72 o 
   7   1   6     2593.12     2937.18     58.17 o 
   8   1   6     1199.87     1422.07     39.00 o 
   9   1   6        5.03       16.21      6.52 o 
  10   1   6      502.69      521.58     25.71 o 
  11   1   6      126.59      105.42     14.32 o 
 -13   2   6      122.98      106.88     16.80 o 
 -12   2   6       14.45        9.48      3.87 o 
 -11   2   6        0.08        0.76      4.32 o 
 -10   2   6      426.12      420.53     23.40 o 
  -9   2   6      428.65      458.58     20.40 o 
  -8   2   6     1500.46     1514.04     33.74 o 
  -7   2   6      940.41      865.68     42.98 o 
  -6   2   6     8329.88     8150.52    148.73 o 
  -5   2   6     5866.53     5974.33     75.67 o 
  -4   2   6     2535.82     2456.60     40.76 o 
  -3   2   6      650.82      738.64     20.81 o 
  -2   2   6     1237.20     1419.45     28.25 o 
  -1   2   6     3101.88     3227.04     38.02 o 
   0   2   6        6.72       25.45      2.53 o 
   1   2   6     3597.35     3455.97     39.08 o 
   2   2   6     8989.85     9372.64     64.82 o 
   3   2   6     5788.48     5871.08    157.05 o 
   4   2   6     1225.64     1242.66     33.41 o 
   5   2   6     2225.65     2270.91     75.83 o 
   6   2   6       16.91       25.04      4.97 o 
   7   2   6      501.87      559.78     25.40 o 
   8   2   6      134.41      147.43     12.63 o 
   9   2   6     2812.33     3332.58     58.67 o 
  10   2   6       93.08       83.87     17.64 o 
  11   2   6      950.86      748.84     38.98 o 
 -13   3   6       21.01       19.32      8.96 o 
 -12   3   6      163.17      165.74     19.74 o 
 -11   3   6      552.48      565.08     25.63 o 
 -10   3   6        5.22        6.67      6.26 o 
  -9   3   6     2373.54     2348.48     53.80 o 
  -8   3   6      134.83      144.42      8.63 o 
  -7   3   6        3.51        9.73      5.96 o 
  -6   3   6        6.13       14.61      6.09 o 
  -5   3   6      992.31      915.69     39.89 o 
  -4   3   6     1130.79     1262.48     35.33 o 
  -3   3   6     2181.33     2025.02     53.45 o 
  -2   3   6     1066.10      913.10     50.15 o 
  -1   3   6     4194.16     4001.21     46.53 o 
   0   3   6     7188.78     7110.57     68.46 o 
   1   3   6       15.37       14.20      3.14 o 
   2   3   6       40.47       23.53      4.06 o 
   3   3   6      138.35      174.79     19.05 o 
   4   3   6     1179.28     1179.16     52.54 o 
   5   3   6      314.51      312.25     29.06 o 
   6   3   6     5171.23     5657.53     67.88 o 
   7   3   6       59.73       70.12      9.33 o 
   8   3   6      125.89      166.67     13.27 o 
   9   3   6     2573.36     3063.75     73.52 o 
  10   3   6       32.81       40.72      5.88 o 
  11   3   6        7.88        5.04      5.96 o 
 -13   4   6       51.83       38.13     10.86 o 
 -12   4   6      153.04      156.57     14.48 o 
 -11   4   6      133.57      139.30     15.36 o 
 -10   4   6       85.50       73.22     12.33 o 
  -9   4   6        4.24        5.76      9.91 o 
  -8   4   6     2922.61     2987.14     55.40 o 
  -7   4   6      198.02      221.13     23.19 o 
  -6   4   6        5.37       36.26      9.57 o 
  -5   4   6      451.71      560.63     32.40 o 
  -4   4   6     1586.28     1741.82     54.00 o 
  -3   4   6     2540.86     2542.16     62.26 o 
  -2   4   6      160.46      120.03     13.19 o 
  -1   4   6     1057.75      990.57     27.19 o 
   0   4   6     2456.46     2483.55     47.16 o 
   1   4   6     1339.77     1250.51     48.50 o 
   2   4   6      152.27      172.85     18.81 o 
   3   4   6      898.56      826.73     42.80 o 
   4   4   6        6.56        9.51      5.74 o 
   5   4   6       43.95       50.70      6.48 o 
   6   4   6        1.68        9.85      3.94 o 
   7   4   6     1454.66     1655.47     43.40 o 
   8   4   6      235.56      279.52     25.47 o 
   9   4   6       28.07       37.23      8.60 o 
  10   4   6       20.17       21.93      9.27 o 
  11   4   6       70.83       72.28     12.46 o 
 -13   5   6       34.16       46.60     10.76 o 
 -12   5   6       27.52       27.13      6.40 o 
 -11   5   6       59.23       70.53     11.43 o 
 -10   5   6        4.69       14.52      6.41 o 
  -9   5   6       20.88       21.97      7.69 o 
  -8   5   6       10.84        2.02      3.87 o 
  -7   5   6      490.49      533.16     19.11 o 
  -6   5   6      354.01      438.76     31.34 o 
  -5   5   6      419.44      523.97     32.61 o 
  -4   5   6      319.30      304.53     23.55 o 
  -3   5   6      736.60      761.12     35.32 o 
  -2   5   6      913.43      855.88     23.48 o 
  -1   5   6      236.17      239.83     27.17 o 
   0   5   6      103.59       99.11     14.61 o 
   1   5   6       13.95       23.61      7.63 o 
   2   5   6       17.96       28.50      8.58 o 
   3   5   6      954.21     1033.22     49.74 o 
   4   5   6       35.57       34.09     10.30 o 
   5   5   6      201.17      189.90     12.57 o 
   6   5   6      232.83      256.98     20.34 o 
   7   5   6       16.14       23.69      4.80 o 
   8   5   6       10.40        8.46      4.88 o 
   9   5   6       38.76       56.21     10.66 o 
  10   5   6      269.23      266.17     28.05 o 
  11   5   6       45.49       37.78      8.27 o 
 -12   6   6        1.45       -1.19      6.31 o 
 -11   6   6      418.51      385.97     24.27 o 
 -10   6   6      140.86      156.92     17.06 o 
  -9   6   6       12.10       15.91      5.24 o 
  -8   6   6      535.27      568.79     25.14 o 
  -7   6   6       16.89       19.23      4.09 o 
  -6   6   6     2246.29     2201.29     50.78 o 
  -5   6   6      330.77      350.86     27.27 o 
  -4   6   6      651.74      661.55     36.04 o 
  -3   6   6      356.37      330.13     24.49 o 
  -2   6   6      230.67      221.38     12.50 o 
  -1   6   6        0.13        6.73      3.23 o 
   0   6   6      838.55      807.34     41.64 o 
   1   6   6     4253.84     4006.54     93.99 o 
   2   6   6      587.33      580.76     37.14 o 
   3   6   6     3737.34     3508.89     94.74 o 
   4   6   6      162.51      178.64     12.13 o 
   5   6   6        7.00        5.21      5.88 o 
   6   6   6       10.68       14.14      4.53 o 
   7   6   6      262.17      285.78     18.68 o 
   8   6   6       52.30       55.72      7.72 o 
   9   6   6        1.77      -10.41     11.23 o 
  10   6   6      543.67      553.48     36.88 o 
 -12   7   6      109.71      110.89     10.26 o 
 -11   7   6      668.44      636.59     29.39 o 
 -10   7   6       51.89       59.68     10.84 o 
  -9   7   6      271.87      295.16     18.41 o 
  -8   7   6       27.95       35.65      7.18 o 
  -7   7   6        0.10        3.59      4.06 o 
  -6   7   6       84.53      109.07     26.89 o 
  -5   7   6      624.59      654.12     38.06 o 
  -4   7   6        2.24        7.35      5.66 o 
  -3   7   6     8893.23     9013.84    131.53 o 
  -2   7   6     5960.24     5726.70    100.93 o 
  -1   7   6      395.76      357.60     17.77 o 
   0   7   6     2562.43     2269.26     72.16 o 
   1   7   6     2022.06     1952.31     67.73 o 
   2   7   6      411.47      425.89     32.32 o 
   3   7   6     1307.47     1329.92     40.94 o 
   4   7   6     2088.39     2034.30     41.89 o 
   5   7   6      267.48      275.10     19.40 o 
   6   7   6     2964.00     3214.05     50.58 o 
   7   7   6     1791.68     1920.79     50.79 o 
   8   7   6        1.45       10.09      3.89 o 
   9   7   6      240.22      248.56     13.85 o 
  10   7   6      329.98      340.00     25.08 o 
 -12   8   6      541.42      544.67     20.40 o 
 -11   8   6       13.20        8.53      4.43 o 
 -10   8   6      276.93      266.08     20.24 o 
  -9   8   6       13.66       15.71      4.54 o 
  -8   8   6      391.06      402.99     24.93 o 
  -7   8   6      795.42      762.80     33.87 o 
  -6   8   6     3774.96     3886.46     59.14 o 
  -5   8   6      992.65      963.74     28.59 o 
  -4   8   6     1783.51     1843.78     45.64 o 
  -3   8   6      806.07      862.30     41.79 o 
  -2   8   6     2471.56     2734.23     72.39 o 
  -1   8   6      277.18      262.95     15.64 o 
   0   8   6     1662.55     1566.27     43.00 o 
   1   8   6     8783.46     8148.21    140.40 o 
   2   8   6      844.92      872.78     33.57 o 
   3   8   6     2814.70     2589.37     40.66 o 
   4   8   6      886.58      910.26     53.59 o 
   5   8   6      817.14      865.00     34.45 o 
   6   8   6      157.46      150.02     11.05 o 
   7   8   6       41.49       49.70     10.05 o 
   8   8   6      129.98      128.63     12.04 o 
   9   8   6     2544.16     2458.00    197.55 o 
 -11   9   6      408.86      379.89     26.16 o 
 -10   9   6     1001.50      998.67     49.12 o 
  -9   9   6      621.27      639.38     30.11 o 
  -8   9   6      562.59      597.92     54.06 o 
  -7   9   6      103.86      131.13     14.78 o 
  -6   9   6      588.36      610.27     31.26 o 
  -5   9   6       15.69       16.96      5.79 o 
  -4   9   6     1546.94     1491.91     30.93 o 
  -3   9   6     4131.76     4161.05     44.38 o 
  -2   9   6     4556.61     4610.07     66.89 o 
  -1   9   6     6378.48     6312.39     75.06 o 
   0   9   6     1985.76     2065.45     40.70 o 
   1   9   6      378.95      463.30     17.42 o 
   2   9   6      265.07      266.40     13.00 o 
   3   9   6        1.41       14.81      6.17 o 
   4   9   6      472.41      401.94     19.51 o 
   5   9   6     1548.36     1592.63     51.64 o 
   6   9   6     3561.37     3851.24    101.35 o 
   7   9   6     1547.64     1630.41     60.03 o 
   8   9   6     1273.52     1396.91     68.62 o 
   9   9   6      336.58      317.30     12.09 o 
 -11  10   6       92.24       75.85      6.46 o 
 -10  10   6      144.21      144.53     10.36 o 
  -9  10   6     1419.62     1308.31     65.46 o 
  -8  10   6      163.93      178.33     16.44 o 
  -7  10   6     2415.25     2456.36     61.66 o 
  -6  10   6      755.29      832.91     36.96 o 
  -5  10   6     2101.01     2060.46     43.73 o 
  -4  10   6     2343.45     2241.01     45.37 o 
  -3  10   6      130.72      178.42     11.12 o 
  -2  10   6     1595.35     1661.73     32.09 o 
  -1  10   6     1858.97     1853.52     41.63 o 
   0  10   6     4023.75     3962.35     49.41 o 
   1  10   6     1797.79     1753.94     49.63 o 
   2  10   6     6588.35     6480.42     97.71 o 
   3  10   6      643.83      683.76     32.47 o 
   4  10   6     2615.44     2600.42     62.76 o 
   5  10   6      640.41      689.45     47.03 o 
   6  10   6       25.24       32.37      9.50 o 
   7  10   6       97.21      104.55     15.05 o 
   8  10   6      756.75      755.78     31.17 o 
 -10  11   6     1050.29      944.98     42.08 o 
  -9  11   6       57.80       48.61      5.32 o 
  -8  11   6       97.29       96.45     11.97 o 
  -7  11   6        4.48        9.61      5.00 o 
  -6  11   6      218.05      226.80     27.97 o 
  -5  11   6      283.60      289.92     16.55 o 
  -4  11   6     2085.65     2183.30     45.27 o 
  -3  11   6     1189.25     1189.11     28.56 o 
  -2  11   6     3508.14     3435.69     55.91 o 
  -1  11   6     3716.55     3724.54     58.15 o 
   0  11   6        0.43        8.58      3.86 o 
   1  11   6     1192.53     1148.65     32.01 o 
   2  11   6        9.79       11.59      5.23 o 
   3  11   6     1180.04     1108.07     40.92 o 
   4  11   6      658.13      676.58     31.38 o 
   5  11   6      946.77     1095.92     37.52 o 
   6  11   6       12.79       12.01      6.16 o 
   7  11   6     3862.45     3803.87     78.65 o 
   8  11   6      894.93      798.83     27.56 o 
 -10  12   6       63.32       54.75      8.03 o 
  -9  12   6       41.75       44.45      9.52 o 
  -8  12   6       56.69       51.69      8.20 o 
  -7  12   6      460.46      493.42     25.45 o 
  -6  12   6       47.93       56.10     13.90 o 
  -5  12   6     1081.47     1101.34     30.86 o 
  -4  12   6      307.90      285.98     16.29 o 
  -3  12   6      146.05      152.58     10.16 o 
  -2  12   6      332.46      312.96     16.88 o 
  -1  12   6        0.94       13.43      5.66 o 
   0  12   6     2371.15     2390.76     51.64 o 
   1  12   6      537.96      551.69     22.28 o 
   2  12   6       10.62       20.46      6.36 o 
   3  12   6      247.06      233.73     18.32 o 
   4  12   6     1795.46     1842.24     48.88 o 
   5  12   6      110.33      130.74     12.23 o 
   6  12   6      403.74      404.74     27.28 o 
   7  12   6      521.38      482.58     24.48 o 
  -9  13   6      202.42      171.67     14.33 o 
  -8  13   6        5.90        7.31      4.05 o 
  -7  13   6      168.18      156.96     13.15 o 
  -6  13   6       20.87       27.35      6.85 o 
  -5  13   6      238.36      252.48     26.98 o 
  -4  13   6        7.59       10.34      4.68 o 
  -3  13   6      197.57      230.83     17.46 o 
  -2  13   6        2.35        1.00      6.10 o 
  -1  13   6       27.05       27.01      5.26 o 
   0  13   6      563.51      578.15     22.02 o 
   1  13   6        0.81        0.25      3.72 o 
   2  13   6       10.04       18.62      5.46 o 
   3  13   6      110.46      114.65     11.96 o 
   4  13   6      264.41      308.64     18.27 o 
   5  13   6       20.66       23.13      4.78 o 
   6  13   6      313.05      290.15     19.71 o 
   7  13   6      152.63      122.73      9.59 o 
  -8  14   6       16.34       10.69      4.20 o 
  -7  14   6      497.14      539.66     20.14 o 
  -6  14   6      128.43      137.13     11.60 o 
  -5  14   6       59.70       56.29      8.15 o 
  -4  14   6       29.08       35.07      6.38 o 
  -3  14   6      522.05      504.95     23.78 o 
  -2  14   6      169.16      181.95     14.86 o 
  -1  14   6       11.13        6.87      2.88 o 
   0  14   6      115.80      100.53      8.63 o 
   1  14   6       45.29       34.91      5.04 o 
   2  14   6       53.55       75.11      9.26 o 
   3  14   6      183.41      182.87     13.29 o 
   4  14   6        0.22        5.38      2.84 o 
   5  14   6       12.81       14.83      3.07 o 
   6  14   6       93.27       66.14      7.15 o 
  -6  15   6      118.57       93.87      7.69 o 
  -5  15   6        2.02       -0.87      2.73 o 
  -4  15   6       25.20       24.90      5.01 o 
  -3  15   6        8.84        8.60      4.24 o 
  -2  15   6      501.84      492.88     21.53 o 
  -1  15   6      308.27      300.83     21.86 o 
   0  15   6      277.69      252.84     15.26 o 
   1  15   6      366.47      350.18     13.11 o 
   2  15   6        5.06       11.68      7.00 o 
   3  15   6      313.81      275.47     34.47 o 
   4  15   6       68.48       58.76      7.66 o 
  -5  16   6        2.34        6.94      3.54 o 
  -4  16   6      145.68      145.47     13.80 o 
  -3  16   6       75.74       68.90      6.30 o 
  -2  16   6        4.15        5.69      2.96 o 
  -1  16   6       63.13       60.40      6.56 o 
   0  16   6       99.64       98.62     12.18 o 
   1  16   6      865.79      895.19     33.52 o 
   2  16   6      706.61      734.38     28.12 o 
   3  16   6      231.54      212.75     12.73 o 
 -13   1   7      177.77      155.77     11.88 o 
 -12   1   7      421.33      399.07     26.62 o 
 -11   1   7      669.86      632.74     27.22 o 
 -10   1   7       47.40       48.04      7.16 o 
  -9   1   7     1744.36     1702.80     39.96 o 
  -8   1   7      765.17      804.22     23.03 o 
  -7   1   7     2119.32     2045.38     66.19 o 
  -6   1   7       26.86       40.81      6.87 o 
  -5   1   7       30.68       52.72      6.99 o 
  -4   1   7     2411.20     2433.57     42.90 o 
  -3   1   7     1204.49     1401.52     30.79 o 
  -2   1   7      428.73      442.55     16.24 o 
  -1   1   7     3831.37     4229.81     46.88 o 
   0   1   7       21.85       13.90      2.11 o 
   1   1   7      120.49      161.35     10.83 o 
   2   1   7     1158.05     1082.27     42.43 o 
   3   1   7       33.55       41.12      6.31 o 
   4   1   7      130.62      152.35     12.47 o 
   5   1   7      509.06      586.41     18.34 o 
   6   1   7     1204.85     1358.13     28.58 o 
   7   1   7     4293.98     4787.61     75.06 o 
   8   1   7      749.77      851.44     29.58 o 
   9   1   7       41.30       56.81      6.69 o 
  10   1   7      348.45      327.79     17.66 o 
 -13   2   7      113.38      119.67     16.68 o 
 -12   2   7      472.83      479.29     26.10 o 
 -11   2   7      233.85      238.34     16.65 o 
 -10   2   7     1481.36     1484.20     43.65 o 
  -9   2   7      192.16      197.32     13.99 o 
  -8   2   7      511.98      508.27     18.51 o 
  -7   2   7     1533.96     1548.77     60.24 o 
  -6   2   7      690.63      658.78     36.05 o 
  -5   2   7      410.96      493.39     20.91 o 
  -4   2   7     4293.37     4140.02     56.50 o 
  -3   2   7     1810.45     1628.90     33.46 o 
  -2   2   7       50.89       45.16      5.49 o 
  -1   2   7     5991.79     5881.72     48.50 o 
   0   2   7      333.35      316.12     14.58 o 
   1   2   7     2378.50     2385.19     47.24 o 
   2   2   7      482.37      494.86     19.36 o 
   3   2   7     1651.30     1558.18     57.83 o 
   4   2   7     1581.72     1504.27     59.83 o 
   5   2   7     4735.05     5216.77     54.29 o 
   6   2   7     2879.17     3167.90     49.94 o 
   7   2   7      123.96      153.19     13.70 o 
   8   2   7     3230.41     3684.44     60.78 o 
   9   2   7       85.26      104.22      7.48 o 
  10   2   7       39.10       37.18     10.55 o 
 -13   3   7      118.40      137.18     17.53 o 
 -12   3   7       25.35       25.12      7.87 o 
 -11   3   7      265.16      250.63     16.62 o 
 -10   3   7      169.50      181.66     15.39 o 
  -9   3   7      586.76      645.59     29.12 o 
  -8   3   7     1245.43     1308.09     33.14 o 
  -7   3   7     1114.92     1114.04     25.01 o 
  -6   3   7     2138.35     2095.37     67.91 o 
  -5   3   7       32.43       27.30      7.77 o 
  -4   3   7    10680.07    10679.46    120.09 o 
  -3   3   7       40.25       51.95      8.68 o 
  -2   3   7      408.88      423.39     16.38 o 
  -1   3   7      647.60      616.05     22.05 o 
   0   3   7     1565.51     1458.72     33.07 o 
   1   3   7     2103.47     2265.10     83.03 o 
   2   3   7     6054.44     6072.59    113.30 o 
   3   3   7     5550.89     5615.03    113.97 o 
   4   3   7     1552.01     1582.82     63.58 o 
   5   3   7    10508.34    11033.08     78.64 o 
   6   3   7      456.87      521.75     25.41 o 
   7   3   7     3605.43     3997.78     97.42 o 
   8   3   7     1358.84     1557.94     38.82 o 
   9   3   7      397.40      449.13     26.21 o 
  10   3   7     1283.66     1250.39     56.50 o 
 -13   4   7      115.45      109.93     15.01 o 
 -12   4   7      452.47      444.62     34.16 o 
 -11   4   7     1626.44     1577.30     62.04 o 
 -10   4   7       54.02       56.24     11.06 o 
  -9   4   7      905.64      917.92     34.03 o 
  -8   4   7      132.11      137.56     11.30 o 
  -7   4   7       19.83       16.95      4.24 o 
  -6   4   7      364.57      342.06     28.25 o 
  -5   4   7     2383.28     2261.10     68.60 o 
  -4   4   7     2424.68     2223.73     64.29 o 
  -3   4   7     1644.18     1626.52     51.97 o 
  -2   4   7     4130.75     4064.48     80.59 o 
  -1   4   7     9414.31     9622.36     91.25 o 
   0   4   7     3288.91     3325.74     81.01 o 
   1   4   7      885.05      893.82     27.08 o 
   2   4   7     1372.03     1332.32     55.42 o 
   3   4   7      308.12      350.47     29.75 o 
   4   4   7    12362.67    12781.87    133.58 o 
   5   4   7     2063.50     2117.60     31.41 o 
   6   4   7     1198.46     1315.24     50.71 o 
   7   4   7     5884.41     6629.56     99.75 o 
   8   4   7     2500.16     2763.94     50.26 o 
   9   4   7     1340.33     1491.57     46.80 o 
  10   4   7        6.07        6.45      5.47 o 
 -12   5   7      319.74      293.67     18.48 o 
 -11   5   7        2.12       13.63      6.63 o 
 -10   5   7      158.07      147.46     16.92 o 
  -9   5   7      120.67      124.35     15.88 o 
  -8   5   7     3506.46     3589.63     62.81 o 
  -7   5   7      259.66      259.32     13.97 o 
  -6   5   7     1452.98     1503.76     38.49 o 
  -5   5   7     4203.37     4284.31     97.02 o 
  -4   5   7       99.15      110.71     15.47 o 
  -3   5   7     4523.89     4646.16     92.19 o 
  -2   5   7       10.44       15.71      6.18 o 
  -1   5   7     1914.40     1886.38     54.68 o 
   0   5   7      641.92      647.76     35.69 o 
   1   5   7    10432.22     9642.92    178.42 o 
   2   5   7      992.58      884.75     28.01 o 
   3   5   7     5063.81     5177.36    117.21 o 
   4   5   7     2911.17     2825.21     73.75 o 
   5   5   7      867.14      895.10     60.42 o 
   6   5   7      509.56      588.16     21.48 o 
   7   5   7       95.30      125.32     11.86 o 
   8   5   7       54.68       77.47     12.85 o 
   9   5   7      108.54      131.43     13.72 o 
  10   5   7     2750.63     2847.75     76.91 o 
 -12   6   7      161.90      155.60     12.67 o 
 -11   6   7      325.23      330.89     21.96 o 
 -10   6   7      621.91      620.17     32.73 o 
  -9   6   7      870.31      906.27     40.94 o 
  -8   6   7      709.55      735.63     28.89 o 
  -7   6   7      207.02      197.93     14.63 o 
  -6   6   7      154.96      196.55     11.82 o 
  -5   6   7     1655.72     1856.92     64.99 o 
  -4   6   7      839.12      842.28     42.13 o 
  -3   6   7     2028.01     2083.77     64.26 o 
  -2   6   7     5289.14     5288.65     98.14 o 
  -1   6   7       78.65       66.60     10.97 o 
   0   6   7     9616.56     9018.14    245.93 o 
   1   6   7     1221.82     1195.16     34.32 o 
   2   6   7       44.83       49.50      7.33 o 
   3   6   7        8.99       21.65      4.58 o 
   4   6   7      889.35      824.00     26.90 o 
   5   6   7      217.71      210.01     16.71 o 
   6   6   7     2178.68     2366.28     43.07 o 
   7   6   7     2246.26     2396.11     40.06 o 
   8   6   7      411.15      443.22     29.14 o 
   9   6   7     1162.18     1425.32     62.59 o 
  10   6   7       92.24      112.88     13.99 o 
 -12   7   7       55.48       45.40      6.43 o 
 -11   7   7        7.48        0.13      3.97 o 
 -10   7   7        0.26        5.62      4.62 o 
  -9   7   7       28.93       32.14      6.56 o 
  -8   7   7      575.15      622.25     28.09 o 
  -7   7   7     1485.18     1484.74     40.01 o 
  -6   7   7     1629.24     1689.50     55.61 o 
  -5   7   7     2131.50     2252.72    104.35 o 
  -4   7   7      324.91      279.68     25.01 o 
  -3   7   7      292.45      277.13     24.15 o 
  -2   7   7      106.98      120.93     15.66 o 
  -1   7   7      535.00      516.06     22.21 o 
   0   7   7      416.16      382.92     35.33 o 
   1   7   7     2823.15     2609.10     87.49 o 
   2   7   7     2386.76     2478.40     56.40 o 
   3   7   7     1484.03     1482.64     35.56 o 
   4   7   7     4592.90     4411.46     76.03 o 
   5   7   7      619.73      703.05     30.65 o 
   6   7   7       51.09       59.96      7.11 o 
   7   7   7        5.43        8.84      2.97 o 
   8   7   7       33.75       39.87      7.47 o 
   9   7   7     1051.30     1195.89     50.05 o 
 -11   8   7       47.70       42.83      7.00 o 
 -10   8   7      443.08      465.08     25.36 o 
  -9   8   7      214.27      236.76     15.92 o 
  -8   8   7       43.44       47.80      9.23 o 
  -7   8   7        7.97       16.71      6.16 o 
  -6   8   7       86.84       97.15     12.22 o 
  -5   8   7        0.32        7.32      4.73 o 
  -4   8   7      404.81      357.56     25.37 o 
  -3   8   7      199.14      202.44     12.62 o 
  -2   8   7       15.59       63.25     40.28 o 
  -1   8   7     7610.36     7902.99     96.98 o 
   0   8   7       48.88       49.74      5.69 o 
   1   8   7       52.95       73.39      6.70 o 
   2   8   7      316.23      327.70     14.42 o 
   3   8   7       21.70       18.50      4.52 o 
   4   8   7      885.06      754.99     32.00 o 
   5   8   7     1894.91     1980.26     51.45 o 
   6   8   7        8.08       27.10      4.77 o 
   7   8   7      283.11      295.22     17.25 o 
   8   8   7     1654.52     1752.80    204.09 o 
   9   8   7      107.61       98.16     11.98 o 
 -11   9   7       40.31       28.72      7.79 o 
 -10   9   7      186.64      219.73     22.72 o 
  -9   9   7      291.54      301.82     32.68 o 
  -8   9   7      267.10      291.71     20.97 o 
  -7   9   7      230.83      220.07     18.46 o 
  -6   9   7       91.77       97.09     12.57 o 
  -5   9   7       79.86      101.93     18.18 o 
  -4   9   7      724.53      670.03     31.01 o 
  -3   9   7     1856.34     1946.88     40.38 o 
  -2   9   7       33.94       47.81      5.38 o 
  -1   9   7      383.35      414.05     15.65 o 
   0   9   7     2615.19     2598.42     39.45 o 
   1   9   7     1403.31     1385.11     29.56 o 
   2   9   7     2134.87     2002.82     46.00 o 
   3   9   7      154.05      159.33     12.18 o 
   4   9   7      895.11      830.27     33.61 o 
   5   9   7       13.86        9.39      4.43 o 
   6   9   7       88.25       86.54      9.25 o 
   7   9   7       34.19       32.65      8.48 o 
   8   9   7      100.74       83.43      7.63 o 
 -11  10   7      331.36      263.07     17.42 o 
 -10  10   7        0.75        9.48      2.71 o 
  -9  10   7       21.86       33.91      7.10 o 
  -8  10   7       58.71       51.72      9.18 o 
  -7  10   7      150.74      143.19     17.06 o 
  -6  10   7        4.29       11.47      3.54 o 
  -5  10   7     1221.82     1163.79     39.48 o 
  -4  10   7     1205.13     1163.04     39.53 o 
  -3  10   7      198.64      205.82     15.46 o 
  -2  10   7     1492.26     1534.13     41.40 o 
  -1  10   7      480.25      456.65     20.16 o 
   0  10   7      468.60      465.34     25.85 o 
   1  10   7     1764.81     1779.49     50.71 o 
   2  10   7       19.73       23.21      6.31 o 
   3  10   7       27.07       40.06     12.18 o 
   4  10   7     2924.28     3013.03     64.58 o 
   5  10   7       26.86       33.36     11.16 o 
   6  10   7        4.93        2.70      5.34 o 
   7  10   7     1160.98     1115.08     40.83 o 
   8  10   7        6.35        1.61      2.04 o 
 -10  11   7        3.42        3.87      4.31 o 
  -9  11   7       55.49       37.80      9.76 o 
  -8  11   7      393.15      458.63     23.57 o 
  -7  11   7      176.95      176.34     15.78 o 
  -6  11   7      183.65      199.91     12.88 o 
  -5  11   7       75.89       55.39      9.17 o 
  -4  11   7      995.77      911.59     35.16 o 
  -3  11   7       71.21       99.88      9.70 o 
  -2  11   7       70.00       63.66      7.91 o 
  -1  11   7      118.10      144.33     11.56 o 
   0  11   7      232.03      210.24     13.72 o 
   1  11   7      942.95      965.52     37.34 o 
   2  11   7     1921.53     2056.12     54.48 o 
   3  11   7      377.36      379.08     23.23 o 
   4  11   7       19.64       30.93      6.51 o 
   5  11   7     1148.20     1193.11     52.23 o 
   6  11   7      142.03      119.49     15.02 o 
   7  11   7      909.94      822.71     31.03 o 
  -9  12   7        1.01       -0.25      3.96 o 
  -8  12   7      455.15      468.40     42.14 o 
  -7  12   7      116.79      162.56     24.34 o 
  -6  12   7      270.83      268.92     18.76 o 
  -5  12   7       73.22       74.72      7.75 o 
  -4  12   7     2410.56     2420.58     55.35 o 
  -3  12   7      264.65      312.83     16.51 o 
  -2  12   7       17.28       25.12      5.19 o 
  -1  12   7     2882.76     2880.85     49.89 o 
   0  12   7      279.96      302.58     16.08 o 
   1  12   7      115.85      136.95     13.93 o 
   2  12   7       76.09      100.34     12.02 o 
   3  12   7      449.62      473.33     24.48 o 
   4  12   7        8.43       12.18      5.91 o 
   5  12   7     2077.23     1914.53     90.53 o 
   6  12   7      344.40      334.01     21.75 o 
   7  12   7       92.83       75.87      7.70 o 
  -8  13   7        5.68        5.27      2.81 o 
  -7  13   7     1922.09     1930.30     41.72 o 
  -6  13   7      625.70      723.63     31.54 o 
  -5  13   7      276.70      313.16     14.47 o 
  -4  13   7      569.33      700.34     22.35 o 
  -3  13   7      351.08      330.04     19.95 o 
  -2  13   7       59.54       81.54      7.98 o 
  -1  13   7      391.31      347.03     16.52 o 
   0  13   7      180.44      227.01     13.25 o 
   1  13   7       89.45       86.86     10.65 o 
   2  13   7     4872.05     4814.37     74.02 o 
   3  13   7      730.08      798.06     35.19 o 
   4  13   7     1038.85     1052.59     30.05 o 
   5  13   7      735.05      725.65     32.09 o 
   6  13   7        0.47        1.51      2.35 o 
  -7  14   7       41.58       38.42      6.19 o 
  -6  14   7       18.34       14.69      3.91 o 
  -5  14   7        6.52        2.59      6.76 o 
  -4  14   7      154.90      169.93     12.71 o 
  -3  14   7     1057.89     1109.14     33.42 o 
  -2  14   7     1331.16     1431.09     38.34 o 
  -1  14   7     2447.22     2580.80     40.40 o 
   0  14   7     1033.70     1082.61     25.74 o 
   1  14   7     1123.95     1152.35     32.96 o 
   2  14   7      186.25      168.76     12.41 o 
   3  14   7       62.22       57.41      6.96 o 
   4  14   7      179.73      167.67      9.80 o 
   5  14   7     1456.17     1211.23     31.62 o 
  -6  15   7      670.49      653.92     26.04 o 
  -5  15   7      812.88      886.63     34.74 o 
  -4  15   7      512.96      482.54     34.57 o 
  -3  15   7      399.65      432.45     17.84 o 
  -2  15   7      201.68      197.88     12.62 o 
  -1  15   7       83.51       71.56      7.80 o 
   0  15   7      325.06      315.79     11.61 o 
   1  15   7     1842.50     1832.21    111.92 o 
   2  15   7      898.40      886.84     68.92 o 
   3  15   7      777.38      675.31     36.64 o 
  -4  16   7       27.72       41.07      6.39 o 
  -3  16   7      447.08      467.15     21.61 o 
  -2  16   7     1887.28     1792.52     31.32 o 
  -1  16   7        7.16       13.87      4.61 o 
   0  16   7      543.10      536.38     23.37 o 
   1  16   7       48.57       57.07      7.47 o 
 -13   0   8     1125.29     1070.83     39.76 o 
 -12   0   8      294.56      298.22     29.52 o 
 -11   0   8        0.24        4.46      8.65 o 
 -10   0   8      168.64      169.59     18.65 o 
  -9   0   8     3805.92     3986.36     88.30 o 
  -8   0   8       72.05       73.51     13.20 o 
  -7   0   8      852.90      891.50     39.29 o 
  -6   0   8     9741.18     9555.13    143.50 o 
  -5   0   8       35.04       36.77      9.07 o 
  -4   0   8     3448.51     3386.46     77.07 o 
  -3   0   8       39.52       55.53      9.69 o 
  -2   0   8     1090.86     1279.72     42.38 o 
  -1   0   8      450.04      440.43     23.13 o 
   0   0   8     3227.26     3211.42     71.17 o 
   1   0   8     2008.68     2021.74     57.51 o 
   2   0   8     4423.59     4250.78     87.34 o 
   3   0   8    11565.01    11001.74    147.17 o 
   4   0   8       17.13       44.96      7.32 o 
   5   0   8     5939.59     6552.94     89.83 o 
   6   0   8      921.90     1038.17     35.81 o 
   7   0   8     2129.28     2396.26     73.77 o 
   8   0   8       70.11       71.96     11.89 o 
   9   0   8     1674.54     1860.41     46.82 o 
 -13   1   8        5.61       19.81      6.84 o 
 -12   1   8       42.50       45.55      8.45 o 
 -11   1   8      225.53      223.43     17.68 o 
 -10   1   8     3575.69     3605.72     72.32 o 
  -9   1   8     1876.97     1925.07     43.60 o 
  -8   1   8       39.42       28.96      5.84 o 
  -7   1   8      584.95      659.67     18.39 o 
  -6   1   8      876.07      922.65     31.80 o 
  -5   1   8      501.48      483.45     21.89 o 
  -4   1   8       14.45       10.55      3.89 o 
  -3   1   8     6186.14     6295.43     69.84 o 
  -2   1   8     2939.32     2979.78     45.55 o 
  -1   1   8    10287.48    10714.97    232.25 o 
   0   1   8     4862.11     4934.55    174.06 o 
   1   1   8      115.21       98.41      9.19 o 
   2   1   8      236.44      238.96     17.93 o 
   3   1   8       54.00       42.20      6.59 o 
   4   1   8      254.28      290.90     11.70 o 
   5   1   8      394.38      436.07     16.40 o 
   6   1   8     4027.41     4357.62     59.58 o 
   7   1   8     1770.81     1908.57     46.67 o 
   8   1   8     3130.13     3507.54     56.69 o 
   9   1   8      786.96      852.65     19.55 o 
  10   1   8      603.00      398.17     24.40 o 
 -13   2   8      183.98      191.64     18.86 o 
 -12   2   8       25.96       27.41      6.69 o 
 -11   2   8      958.23      899.85     31.21 o 
 -10   2   8       78.69       88.09     11.54 o 
  -9   2   8      127.83      150.50     19.06 o 
  -8   2   8     1108.02     1115.23     33.04 o 
  -7   2   8      691.83      724.40     22.03 o 
  -6   2   8     5215.96     5517.13     99.75 o 
  -5   2   8     2062.77     1913.56     43.64 o 
  -4   2   8      267.38      234.91     21.04 o 
  -3   2   8     2238.15     2269.21     42.49 o 
  -2   2   8      409.80      466.13     18.15 o 
  -1   2   8      270.49      249.82     12.30 o 
   0   2   8     1931.06     2026.58     67.42 o 
   1   2   8     2604.50     2615.75     72.94 o 
   2   2   8     1921.01     1904.69     64.24 o 
   3   2   8     5293.61     5036.48    109.00 o 
   4   2   8     3915.74     4022.44     47.94 o 
   5   2   8      713.57      826.13     22.48 o 
   6   2   8      402.78      428.35     23.32 o 
   7   2   8      341.92      363.79     20.42 o 
   8   2   8      752.60      785.79     26.49 o 
   9   2   8       16.46       23.78      3.96 o 
  10   2   8      684.40      497.48     28.68 o 
 -13   3   8      189.33      197.77     18.55 o 
 -12   3   8       13.25       19.99      5.99 o 
 -11   3   8      478.57      482.39     22.24 o 
 -10   3   8      441.51      487.67     24.69 o 
  -9   3   8      381.38      390.09     23.21 o 
  -8   3   8      917.02      941.45     35.63 o 
  -7   3   8      305.87      368.45     15.41 o 
  -6   3   8     1634.66     1657.67     38.93 o 
  -5   3   8      252.45      318.98     26.59 o 
  -4   3   8     1543.59     1657.29     56.70 o 
  -3   3   8       41.98       85.99     23.57 o 
  -2   3   8     2047.12     2105.19     58.45 o 
  -1   3   8     3066.22     3209.78     69.59 o 
   0   3   8     1574.07     1501.95     92.78 o 
   1   3   8      660.70      652.60     38.16 o 
   2   3   8      385.50      349.78     28.99 o 
   3   3   8      604.85      576.78     26.47 o 
   4   3   8      790.21      791.93     19.41 o 
   5   3   8     1139.14     1188.19     26.73 o 
   6   3   8      243.81      269.51     18.39 o 
   7   3   8     1737.00     1933.78     63.44 o 
   8   3   8      120.40      124.51     15.39 o 
   9   3   8      217.58      237.56     16.97 o 
  10   3   8      313.92      267.88     21.12 o 
 -13   4   8       40.82       45.45      8.72 o 
 -12   4   8      110.95      126.51     12.29 o 
 -11   4   8       46.64       63.27     10.73 o 
 -10   4   8      281.67      320.05     19.36 o 
  -9   4   8       40.97       42.06      8.20 o 
  -8   4   8       17.23       16.92      6.46 o 
  -7   4   8      726.20      849.93     23.20 o 
  -6   4   8      706.90      801.72     21.56 o 
  -5   4   8      545.29      547.64     35.36 o 
  -4   4   8       24.27       36.59      9.47 o 
  -3   4   8      273.33      280.70     23.17 o 
  -2   4   8       40.94       51.26      9.86 o 
  -1   4   8       41.11       35.19      8.10 o 
   0   4   8      384.84      393.58     19.24 o 
   1   4   8      419.08      421.47     30.54 o 
   2   4   8      307.89      266.02     26.17 o 
   3   4   8      343.51      344.22     13.72 o 
   4   4   8       15.52       33.80      5.05 o 
   5   4   8       30.61       36.67      4.98 o 
   6   4   8     2008.65     2120.80     69.19 o 
   7   4   8       22.73       18.07      4.79 o 
   8   4   8        8.60       17.35      4.12 o 
   9   4   8       26.53       34.88      6.65 o 
  10   4   8      278.35      267.10     19.83 o 
 -12   5   8       84.24      107.71     10.89 o 
 -11   5   8        0.23        5.41      5.69 o 
 -10   5   8        2.59       13.42      5.34 o 
  -9   5   8      319.72      370.44     26.49 o 
  -8   5   8      249.34      261.89     17.68 o 
  -7   5   8      456.91      490.57     23.09 o 
  -6   5   8      225.75      228.60     12.89 o 
  -5   5   8       29.04       28.42      7.24 o 
  -4   5   8        5.29       16.64      6.98 o 
  -3   5   8       83.72       94.57     13.91 o 
  -2   5   8      187.63      190.61     19.12 o 
  -1   5   8     1702.17     1622.50     53.60 o 
   0   5   8     2054.44     2046.89     91.21 o 
   1   5   8      317.01      305.50     22.57 o 
   2   5   8       37.77       80.98     15.31 o 
   3   5   8      964.10      869.10     22.44 o 
   4   5   8      790.58      796.51     24.88 o 
   5   5   8       26.81       14.34      3.79 o 
   6   5   8      134.00      144.84     13.50 o 
   7   5   8      158.18      173.23     13.31 o 
   8   5   8       17.73       18.39      4.26 o 
   9   5   8      680.32      842.28     45.17 o 
 -12   6   8      213.49      226.52     15.27 o 
 -11   6   8        0.33       -2.27      4.71 o 
 -10   6   8      192.40      185.85     18.05 o 
  -9   6   8      124.76      120.77     19.37 o 
  -8   6   8      478.00      542.49     24.85 o 
  -7   6   8       36.65       66.52      9.22 o 
  -6   6   8      272.56      285.94     17.21 o 
  -5   6   8     1980.16     2004.03     40.23 o 
  -4   6   8      126.61      138.70     26.52 o 
  -3   6   8       54.41       75.45     12.91 o 
  -2   6   8       93.08       88.32     13.79 o 
  -1   6   8     1128.76     1137.19     46.63 o 
   0   6   8      696.15      707.69     27.80 o 
   1   6   8      562.62      548.38     26.02 o 
   2   6   8      327.67      324.26     16.26 o 
   3   6   8     1082.59     1086.55     28.58 o 
   4   6   8        7.00        4.64      3.65 o 
   5   6   8      470.96      445.32     19.19 o 
   6   6   8     1136.08     1182.97     29.25 o 
   7   6   8       38.30       54.64      7.33 o 
   8   6   8      208.07      233.53     19.19 o 
   9   6   8        2.05       -5.72      5.72 o 
 -12   7   8       28.52       30.64      6.44 o 
 -11   7   8      411.01      387.54     20.84 o 
 -10   7   8      255.13      250.56     19.46 o 
  -9   7   8      770.43      842.37     37.68 o 
  -8   7   8      358.63      440.79     24.33 o 
  -7   7   8       34.45       48.47      7.85 o 
  -6   7   8       79.48       94.05     14.87 o 
  -5   7   8      967.23      988.85     39.81 o 
  -4   7   8     1579.26     1671.13     37.25 o 
  -3   7   8       82.17       77.39      7.83 o 
  -2   7   8     3424.87     3511.15     63.17 o 
  -1   7   8      562.08      595.24     43.52 o 
   0   7   8     2475.14     2523.35     43.28 o 
   1   7   8        9.17       21.24      5.31 o 
   2   7   8      157.32      140.94     10.66 o 
   3   7   8     4905.01     4668.57    166.64 o 
   4   7   8     1097.68     1118.44     38.31 o 
   5   7   8      710.54      760.00     24.75 o 
   6   7   8     2238.03     2332.18     40.28 o 
   7   7   8     1361.40     1455.53     27.34 o 
   9   7   8     1324.78     1264.60     39.99 o 
 -11   8   8      112.74      105.23     14.22 o 
 -10   8   8      359.53      391.77     21.92 o 
  -9   8   8       26.08       38.49      8.31 o 
  -8   8   8      347.96      386.21     23.69 o 
  -7   8   8     2228.63     2372.73     58.47 o 
  -6   8   8     2259.17     2304.60     57.40 o 
  -5   8   8     3020.20     3255.24     66.20 o 
  -4   8   8      423.80      471.02     20.34 o 
  -3   8   8      391.73      410.58     18.46 o 
  -2   8   8        5.63       23.50     10.20 o 
  -1   8   8     4485.29     4480.41     59.72 o 
   0   8   8        1.05        8.46      4.14 o 
   1   8   8      174.79      164.84     13.23 o 
   2   8   8     6205.84     5933.67     89.90 o 
   3   8   8     6730.61     6385.96    301.88 o 
   4   8   8      555.05      489.19     25.44 o 
   5   8   8      478.56      474.93     19.14 o 
   6   8   8      819.68      825.41     23.06 o 
   7   8   8       81.39       75.61     10.86 o 
   8   8   8      258.85      306.76     21.79 o 
 -11   9   8      305.16      296.33     19.96 o 
 -10   9   8      592.28      593.61     34.71 o 
  -9   9   8      350.84      364.44     29.99 o 
  -8   9   8     1126.96     1267.36     54.85 o 
  -7   9   8      105.01      121.05     13.65 o 
  -6   9   8      167.20      185.62     16.71 o 
  -5   9   8      100.35       93.06     12.17 o 
  -4   9   8     2484.97     2397.02     55.07 o 
  -3   9   8     4623.29     4781.86     81.21 o 
  -2   9   8     1844.83     1831.55     39.60 o 
  -1   9   8     3050.73     3015.30     64.13 o 
   0   9   8     1198.49     1189.36     40.62 o 
   1   9   8     2224.68     2168.24     55.13 o 
   2   9   8      111.36       96.79      9.21 o 
   3   9   8      326.82      351.44     17.56 o 
   4   9   8      264.17      251.98     18.07 o 
   5   9   8     3156.16     3196.94     53.63 o 
   6   9   8     2187.76     2180.00     53.92 o 
   7   9   8      480.75      464.40     41.03 o 
 -10  10   8       46.30       36.41      8.41 o 
  -9  10   8      331.06      349.46     27.24 o 
  -8  10   8       28.14       35.75      7.48 o 
  -7  10   8      532.56      599.14     21.28 o 
  -6  10   8     2853.10     2864.90     48.93 o 
  -5  10   8     1940.01     1987.40     47.98 o 
  -4  10   8     1534.95     1657.61     46.93 o 
  -3  10   8      128.92      130.26     11.08 o 
  -2  10   8        9.85       10.03      3.19 o 
  -1  10   8      182.57      201.37     17.03 o 
   0  10   8     1575.88     1626.47     47.86 o 
   1  10   8      228.04      253.85     19.03 o 
   2  10   8     1161.44     1178.75     40.70 o 
   3  10   8     1371.99     1425.65     43.75 o 
   4  10   8     2713.62     2862.69     85.21 o 
   5  10   8     1001.54      963.79     29.58 o 
   6  10   8       50.00       55.09      6.07 o 
   7  10   8      168.07      158.90     12.28 o 
 -10  11   8      139.23      109.13     11.15 o 
  -9  11   8      784.00      754.83     35.38 o 
  -8  11   8      205.35      180.61     14.03 o 
  -7  11   8      910.42      985.66     49.02 o 
  -6  11   8      185.00      179.29     11.77 o 
  -5  11   8        3.83        7.65      4.31 o 
  -4  11   8      763.92      848.32     33.19 o 
  -3  11   8     1520.05     1508.66     36.62 o 
  -2  11   8      164.46      162.41     12.11 o 
  -1  11   8     1150.47     1219.05     32.15 o 
   0  11   8      493.94      521.28     26.78 o 
   1  11   8      190.18      218.97     17.32 o 
   2  11   8     4431.09     4544.15     77.63 o 
   3  11   8       33.80       43.04      7.91 o 
   4  11   8      135.86      146.15     15.96 o 
   5  11   8      212.85      205.24     12.36 o 
   6  11   8     1603.46     1478.46     43.50 o 
  -9  12   8       27.94       15.56      5.02 o 
  -8  12   8      140.94      135.45     12.54 o 
  -7  12   8      429.10      425.31     20.55 o 
  -6  12   8      250.50      281.79     13.36 o 
  -5  12   8      490.24      474.80     19.97 o 
  -4  12   8      502.64      529.08     49.70 o 
  -3  12   8      133.68      150.50     17.01 o 
  -2  12   8       50.08       57.26      7.22 o 
  -1  12   8        0.79        1.68      2.88 o 
   0  12   8      884.81      854.71     32.83 o 
   1  12   8       76.11       80.84     10.39 o 
   2  12   8      613.00      611.72     26.79 o 
   3  12   8     1003.63     1091.50     33.85 o 
   4  12   8      731.75      772.33     25.18 o 
   5  12   8     1103.23      886.97     95.66 o 
   6  12   8       17.89       19.53      4.62 o 
  -8  13   8       52.88       38.81      6.61 o 
  -7  13   8        9.21       10.03      4.45 o 
  -6  13   8      359.53      384.30     17.93 o 
  -5  13   8       29.14       27.95      4.35 o 
  -4  13   8      236.85      225.74     15.14 o 
  -3  13   8      382.95      401.39     20.75 o 
  -2  13   8      566.69      619.30     20.82 o 
  -1  13   8        1.07        2.43      2.98 o 
   0  13   8     1105.35     1105.97     34.42 o 
   1  13   8      369.93      407.31     20.58 o 
   2  13   8      552.89      585.08     23.69 o 
   3  13   8        0.55        4.64      2.97 o 
   4  13   8        0.90        2.09      1.45 o 
   5  13   8      417.00      372.86     18.90 o 
  -7  14   8       14.05       18.63      4.96 o 
  -6  14   8       38.87       69.74      9.94 o 
  -5  14   8       98.14       97.74     10.69 o 
  -4  14   8      208.10      237.37     13.56 o 
  -3  14   8      935.35      954.95     28.35 o 
  -2  14   8        3.33        9.05      3.87 o 
  -1  14   8      197.28      202.78     12.84 o 
   0  14   8      144.41      145.25     11.12 o 
   1  14   8      136.12      149.71     11.04 o 
   2  14   8       68.93       67.42      7.05 o 
   3  14   8      290.62      300.72     23.33 o 
   4  14   8      702.16      586.20     21.97 o 
  -5  15   8        1.50        6.04      2.90 o 
  -4  15   8       13.90       13.46      2.78 o 
  -3  15   8     1488.91     1469.16     28.51 o 
  -2  15   8        0.05        8.72      9.19 o 
  -1  15   8      157.97      185.32     15.72 o 
   0  15   8      483.07      493.49     24.71 o 
   1  15   8        6.20        3.24      2.48 o 
   2  15   8      162.82      142.59     10.84 o 
 -12   1   9        3.72        2.35      4.53 o 
 -11   1   9        1.39       11.08      6.42 o 
 -10   1   9      554.82      615.57     28.39 o 
  -9   1   9       66.70       75.27      9.37 o 
  -8   1   9       79.40       61.73      8.55 o 
  -7   1   9       74.74       96.65     10.20 o 
  -6   1   9     3195.94     3368.34     48.67 o 
  -5   1   9     1026.31      969.05     38.41 o 
  -4   1   9     1609.01     1638.74     44.68 o 
  -3   1   9     2247.16     2303.61    103.53 o 
  -2   1   9      389.38      434.53     25.56 o 
  -1   1   9        2.65        8.35      3.99 o 
   1   1   9      598.38      559.64     22.62 o 
   2   1   9      190.28      182.86      9.99 o 
   3   1   9     1504.81     1478.41     27.48 o 
   4   1   9       14.53       25.96      4.96 o 
   5   1   9      990.17     1033.71     25.48 o 
   6   1   9       67.03       69.47      9.43 o 
   7   1   9      144.49      165.60     13.20 o 
   8   1   9       90.19       90.44      8.39 o 
   9   1   9     1126.00     1116.49     42.65 o 
 -12   2   9      250.06      251.69     18.24 o 
 -11   2   9        0.37        3.73      4.39 o 
 -10   2   9      335.00      367.19     21.68 o 
  -9   2   9      790.48      839.25     34.22 o 
  -8   2   9        0.82       16.15      6.60 o 
  -7   2   9     2329.21     2450.78     49.07 o 
  -6   2   9      274.69      288.98     14.04 o 
  -5   2   9      543.83      598.84     30.46 o 
  -4   2   9        0.79        6.41      3.27 o 
  -3   2   9     3087.30     3006.44     51.63 o 
  -2   2   9        2.51       30.29     17.22 o 
  -1   2   9     3404.62     3392.19     72.42 o 
   0   2   9     3412.42     3408.74     86.57 o 
   1   2   9      593.43      625.48     37.43 o 
   2   2   9      856.17      799.50     20.99 o 
   3   2   9       15.89       25.24      4.04 o 
   4   2   9     1791.85     1817.38     33.60 o 
   5   2   9       73.04       74.90      6.98 o 
   6   2   9     1973.26     2145.13     62.01 o 
   7   2   9       30.50       31.25      5.72 o 
   8   2   9     1677.17     1786.73     35.90 o 
   9   2   9      434.67      414.99     33.47 o 
 -12   3   9       60.64       61.62     14.08 o 
 -11   3   9       44.47       50.54      8.19 o 
 -10   3   9      447.46      492.22     24.24 o 
  -9   3   9       63.03       75.63     10.86 o 
  -8   3   9     2358.97     2505.33     58.73 o 
  -7   3   9     1194.16     1276.16     41.31 o 
  -6   3   9     2017.57     2133.33     38.08 o 
  -5   3   9     2081.51     2150.56     34.45 o 
  -4   3   9     1514.50     1509.39     57.31 o 
  -3   3   9      233.11      255.55     22.64 o 
  -2   3   9      327.46      385.85     26.55 o 
  -1   3   9      316.30      371.17     24.87 o 
   0   3   9     4100.39     3965.11     97.66 o 
   1   3   9     2415.45     2388.76     76.31 o 
   2   3   9     2349.25     2315.08     39.21 o 
   3   3   9     4609.03     4574.51     52.12 o 
   4   3   9      482.88      538.49     18.13 o 
   5   3   9     1633.39     1717.57     32.14 o 
   6   3   9      123.38      128.91     12.64 o 
   7   3   9      355.20      405.72     19.92 o 
   8   3   9       58.97       69.74      7.04 o 
   9   3   9      469.18      459.24     16.11 o 
 -12   4   9      299.70      337.63     28.47 o 
 -11   4   9      280.30      278.28     20.06 o 
 -10   4   9      583.75      644.72     26.36 o 
  -9   4   9      186.29      215.12     16.71 o 
  -8   4   9     2661.59     2857.66     61.06 o 
  -7   4   9      182.73      198.52     13.84 o 
  -6   4   9       36.10       52.37      6.71 o 
  -5   4   9       75.61       85.32      7.01 o 
  -4   4   9     1685.77     1659.15     60.68 o 
  -3   4   9     6363.50     6391.26    114.69 o 
  -2   4   9     3073.51     2950.72     75.02 o 
  -1   4   9     5702.44     5715.37    100.71 o 
   0   4   9     2582.27     2689.76     89.85 o 
   1   4   9     2705.80     2652.52     43.30 o 
   2   4   9     2034.91     1983.95     34.05 o 
   3   4   9      282.23      242.51     13.53 o 
   4   4   9     1629.64     1668.30     31.47 o 
   5   4   9      215.86      261.65     14.32 o 
   6   4   9     1273.61     1323.64     50.98 o 
   7   4   9     2371.99     2551.78     67.80 o 
   8   4   9     1114.04     1168.58     30.26 o 
   9   4   9      723.59      717.76     35.86 o 
 -12   5   9       23.78       26.07      5.40 o 
 -11   5   9      487.39      473.47     24.87 o 
 -10   5   9       69.41       76.04     12.03 o 
  -9   5   9        2.70        5.55      6.98 o 
  -8   5   9      282.36      325.44     25.23 o 
  -7   5   9      666.28      708.07     28.08 o 
  -6   5   9     1375.67     1404.68     33.57 o 
  -5   5   9     7359.29     7546.01     69.83 o 
  -4   5   9      904.66      932.97     27.86 o 
  -3   5   9     1020.37     1049.39     36.21 o 
  -2   5   9     9357.48     9160.72     97.81 o 
  -1   5   9      962.95      959.88     30.97 o 
   0   5   9     2452.33     2315.39     40.69 o 
   1   5   9     4725.01     4514.19     54.40 o 
   2   5   9      512.05      482.84     14.69 o 
   3   5   9     3168.20     3165.36     41.45 o 
   4   5   9    11852.78    12102.25     73.59 o 
   5   5   9      106.72      113.60      9.64 o 
   6   5   9      636.80      678.53     27.24 o 
   7   5   9      677.66      684.55     30.49 o 
   8   5   9      984.75      987.51     65.18 o 
   9   5   9      168.62      172.10     15.99 o 
 -11   6   9      973.23     1073.93     34.69 o 
 -10   6   9      102.48      131.21     14.35 o 
  -9   6   9      799.78      810.63     37.37 o 
  -8   6   9     1304.20     1485.00     40.23 o 
  -7   6   9       22.48       21.10      5.66 o 
  -6   6   9     1271.06     1259.08     40.59 o 
  -5   6   9       16.55       14.34     11.97 o 
  -4   6   9      547.28      561.90     25.62 o 
  -3   6   9       24.28       28.21      6.93 o 
  -2   6   9    13374.38    13302.90     98.79 o 
  -1   6   9      134.56      137.77     12.43 o 
   0   6   9      471.80      495.86     23.17 o 
   1   6   9    18257.57    17458.75    165.84 o 
   2   6   9     1437.64     1373.59     45.36 o 
   3   6   9      224.13      262.00     14.33 o 
   4   6   9       73.70       77.40     10.13 o 
   5   6   9     3220.50     3426.79     50.58 o 
   6   6   9      145.91      141.45     12.49 o 
   7   6   9     3564.95     3705.09    110.78 o 
 -11   7   9      339.05      334.65     23.31 o 
 -10   7   9        2.16        1.46      4.65 o 
  -9   7   9      352.89      367.19     24.07 o 
  -8   7   9        3.97        0.12      6.04 o 
  -7   7   9      262.75      302.42     18.52 o 
  -6   7   9     1500.60     1528.77     45.96 o 
  -5   7   9      994.13     1090.83     37.55 o 
  -4   7   9      316.02      295.35     27.47 o 
  -3   7   9     1850.81     1891.28     68.09 o 
  -2   7   9       22.03       22.80      5.36 o 
  -1   7   9      227.00      235.18     16.60 o 
   0   7   9        2.49        4.59      2.93 o 
   1   7   9      425.75      418.28     29.15 o 
   2   7   9     1825.39     1780.28     83.81 o 
   3   7   9      687.20      680.41     29.48 o 
   4   7   9     1263.51     1204.90     38.56 o 
   5   7   9      426.32      424.62     17.55 o 
   6   7   9      199.37      185.33     10.37 o 
   7   7   9        3.27        2.58      5.96 o 
   8   7   9       53.52       59.23      9.79 o 
 -11   8   9        0.29       -2.47      3.69 o 
 -10   8   9      498.67      414.87     29.11 o 
  -9   8   9       20.67       14.49      7.80 o 
  -8   8   9       21.92       32.84      7.55 o 
  -7   8   9     1324.56     1273.89     41.96 o 
  -6   8   9      306.15      330.53     21.40 o 
  -5   8   9      283.75      278.30     20.47 o 
  -4   8   9      221.95      247.12     25.94 o 
  -3   8   9     1543.99     1501.10     44.70 o 
  -2   8   9      328.77      359.69     32.18 o 
  -1   8   9     1483.32     1478.14     45.41 o 
   0   8   9      781.04      770.23     32.21 o 
   1   8   9     2538.14     2599.38     59.15 o 
   2   8   9     3424.43     3457.50     61.82 o 
   3   8   9      264.03      261.54     18.16 o 
   4   8   9       89.55       77.08      9.70 o 
   5   8   9       69.76       74.41      8.39 o 
   6   8   9      993.43      990.48     22.33 o 
   7   8   9       97.09       62.95      6.78 o 
 -10   9   9       22.33       19.70      6.86 o 
  -9   9   9       37.61       47.30     11.05 o 
  -8   9   9       18.32       31.50      7.68 o 
  -7   9   9       36.20       58.21      8.29 o 
  -6   9   9      273.27      295.69     19.87 o 
  -5   9   9        4.81        8.86     10.91 o 
  -4   9   9      244.88      258.28     26.47 o 
  -3   9   9      370.10      366.80     18.23 o 
  -2   9   9      462.36      480.70     25.81 o 
  -1   9   9      413.39      424.21     24.26 o 
   0   9   9      234.48      226.11     17.73 o 
   1   9   9      331.84      343.02     21.72 o 
   2   9   9      193.79      196.56     12.75 o 
   3   9   9      722.12      717.28     29.23 o 
   4   9   9       57.38       43.66     10.87 o 
   5   9   9      606.79      606.66     38.19 o 
   6   9   9       35.83       27.88      4.10 o 
 -10  10   9       15.08       22.69      5.97 o 
  -9  10   9       83.59       79.24     12.47 o 
  -8  10   9      367.23      431.86     21.76 o 
  -7  10   9       53.05       60.46      6.77 o 
  -6  10   9       76.77       98.41      8.98 o 
  -5  10   9        3.99       13.85      3.99 o 
  -4  10   9      394.61      442.21     23.84 o 
  -3  10   9      487.17      494.64     20.96 o 
  -2  10   9      142.66      153.37     12.01 o 
  -1  10   9       29.86       28.92      6.26 o 
   0  10   9       76.25       78.60     10.46 o 
   1  10   9       10.25       16.83      5.62 o 
   2  10   9       48.99       52.10      8.56 o 
   3  10   9        7.10       13.58      4.52 o 
   4  10   9       28.59       43.15     10.05 o 
   5  10   9       76.35       67.08      7.63 o 
   6  10   9        2.78        1.37      2.35 o 
  -9  11   9       13.65       18.49      6.00 o 
  -8  11   9      293.38      313.35     22.19 o 
  -7  11   9       49.71       73.59      6.62 o 
  -6  11   9       56.20       76.25      7.32 o 
  -5  11   9     1076.54     1161.27     77.54 o 
  -4  11   9      696.01      774.36     30.18 o 
  -3  11   9       43.23       54.93      9.88 o 
  -2  11   9      179.15      202.31     12.88 o 
  -1  11   9       59.01       76.41     14.51 o 
   0  11   9     2553.25     2649.23     57.51 o 
   1  11   9      673.01      673.38     28.73 o 
   2  11   9       12.42       19.39      5.02 o 
   3  11   9      822.06      873.91     29.28 o 
   4  11   9      767.17      757.52     25.23 o 
   5  11   9      505.10      488.99     19.43 o 
  -8  12   9        9.44        5.07      4.08 o 
  -7  12   9      328.14      394.25     17.38 o 
  -6  12   9        0.02       12.01      3.11 o 
  -5  12   9      220.46      172.66     20.25 o 
  -4  12   9       41.84       42.23     10.13 o 
  -3  12   9     3778.85     3963.37     64.31 o 
  -2  12   9      207.07      218.02     12.52 o 
  -1  12   9     1031.24     1062.38     34.65 o 
   0  12   9     2655.55     2772.54     55.23 o 
   1  12   9      698.89      736.70     27.87 o 
   2  12   9      964.58     1010.39     30.99 o 
   3  12   9      257.78      265.11     14.38 o 
   4  12   9      554.49      534.23     17.46 o 
   5  12   9       25.37       22.66      4.83 o 
  -7  13   9      193.29      182.84     14.90 o 
  -6  13   9     1173.31     1292.21    109.11 o 
  -5  13   9      203.63      220.84     22.46 o 
  -4  13   9     2054.29     2083.09    115.33 o 
  -3  13   9      425.13      459.86     19.95 o 
  -2  13   9        1.14        5.82      3.98 o 
  -1  13   9      170.31      192.67     16.35 o 
   0  13   9     1066.37     1081.23     31.28 o 
   1  13   9      482.17      556.08     21.66 o 
   2  13   9      589.52      596.21     20.80 o 
   3  13   9     2357.30     2170.83     93.26 o 
   4  13   9      366.45      323.58     17.16 o 
  -6  14   9        3.41        6.20      3.42 o 
  -5  14   9       35.96       28.08      3.61 o 
  -4  14   9      236.54      234.84     11.65 o 
  -3  14   9      626.79      679.23     25.92 o 
  -2  14   9     1003.37      999.18     37.29 o 
  -1  14   9     1200.33     1217.15     41.34 o 
   0  14   9      753.84      832.75     33.21 o 
   1  14   9        8.76       10.07      2.86 o 
   2  14   9      143.63      140.52      8.12 o 
  -3  15   9      201.97      188.20     11.73 o 
  -2  15   9       13.85       13.44      4.05 o 
  -1  15   9        4.38       10.60      3.77 o 
   0  15   9       14.70       20.80      4.52 o 
 -12   0  10     1064.24     1041.52     44.34 o 
 -11   0  10      302.52      343.46     32.95 o 
 -10   0  10        6.14       -5.32      9.35 o 
  -9   0  10      196.88      207.34     21.03 o 
  -8   0  10     2533.53     2653.24     92.32 o 
  -7   0  10       62.53       87.35     24.07 o 
  -6   0  10     4698.97     4754.23    104.62 o 
  -5   0  10     4581.74     4463.85     66.42 o 
  -4   0  10     8818.71     8804.00    109.28 o 
  -3   0  10     3850.26     3709.12     55.49 o 
  -1   0  10      162.64      189.86     21.15 o 
   0   0  10        4.34       31.78      8.64 o 
   1   0  10     2066.22     1828.61     46.36 o 
   2   0  10     3692.09     3739.60     67.83 o 
   3   0  10     5670.57     5659.31     84.86 o 
   4   0  10     2669.89     2727.21     58.86 o 
   5   0  10     3934.55     4106.36     70.18 o 
   6   0  10     1680.09     1796.84     62.89 o 
   7   0  10      237.90      240.78     20.40 o 
   8   0  10     1086.21     1121.46     34.83 o 
 -12   1  10      351.03      391.54     18.83 o 
 -11   1  10      875.34      982.04     38.52 o 
 -10   1  10      116.35      145.75     13.65 o 
  -9   1  10      805.64      843.29     34.31 o 
  -8   1  10      953.92      990.03     32.22 o 
  -7   1  10      505.71      488.99     22.68 o 
  -6   1  10      307.99      317.59     17.84 o 
  -5   1  10      697.27      705.52     18.69 o 
  -4   1  10      438.57      468.62     17.97 o 
  -3   1  10     1917.97     1928.42     28.28 o 
  -2   1  10     4121.69     4234.04     72.89 o 
  -1   1  10     5469.70     5362.59    129.22 o 
   0   1  10     2870.21     2848.12     72.43 o 
   1   1  10     2619.04     2583.90     39.28 o 
   2   1  10     1423.94     1375.32     25.76 o 
   3   1  10      221.22      247.32     12.66 o 
   4   1  10      468.91      458.18     17.07 o 
   5   1  10       21.82       21.91      4.08 o 
   6   1  10     3375.61     3542.58     62.21 o 
   7   1  10     1839.69     1941.35     40.44 o 
   8   1  10     2005.48     2091.89     33.43 o 
 -12   2  10      465.61      473.15     43.26 o 
 -11   2  10       13.43       18.66      6.91 o 
 -10   2  10      274.30      258.50     17.59 o 
  -9   2  10       48.90       48.31      9.19 o 
  -8   2  10        9.18       31.94      8.04 o 
  -7   2  10      548.60      613.27     29.55 o 
  -6   2  10       29.69       54.59      9.01 o 
  -5   2  10     2033.04     2043.32     36.07 o 
  -4   2  10      341.58      351.38     13.85 o 
  -3   2  10      288.14      320.33     14.24 o 
  -2   2  10     2122.04     2073.73     38.61 o 
  -1   2  10       83.61       69.32     14.25 o 
   0   2  10       32.70       51.08      8.21 o 
   1   2  10      509.81      539.23     17.66 o 
   2   2  10     1087.25     1085.14     25.77 o 
   3   2  10     2173.61     2126.66     36.56 o 
   4   2  10     2470.01     2411.32     38.79 o 
   5   2  10     1808.31     1882.62     33.07 o 
   6   2  10      101.99      142.79     14.33 o 
   7   2  10      577.14      627.68     32.69 o 
   8   2  10       55.36       63.85      5.88 o 
 -12   3  10       25.54       23.15      7.62 o 
 -11   3  10      153.07      158.83     11.30 o 
 -10   3  10      248.27      272.01     17.38 o 
  -9   3  10        6.93        8.49      4.93 o 
  -8   3  10      657.08      703.37     31.08 o 
  -7   3  10        3.38        6.08      7.04 o 
  -6   3  10        2.59        7.05      4.64 o 
  -5   3  10      874.65      868.94     23.15 o 
  -4   3  10      663.83      635.78     21.61 o 
  -3   3  10      101.61      115.61      8.90 o 
  -2   3  10     1337.96     1287.67     44.89 o 
  -1   3  10     1556.65     1473.37     32.34 o 
   0   3  10      110.91       86.14      7.86 o 
   1   3  10     1167.28     1086.58     25.05 o 
   2   3  10       11.03       14.53      3.49 o 
   3   3  10       32.08       33.88      4.71 o 
   4   3  10      298.24      319.13     13.94 o 
   5   3  10      683.08      727.06     23.45 o 
   6   3  10       28.87       39.86      7.01 o 
   7   3  10     1287.80     1332.16     32.09 o 
   8   3  10     1349.92     1384.58     84.04 o 
 -12   4  10       83.18      123.31     14.68 o 
 -11   4  10      192.71      187.89     15.42 o 
 -10   4  10        4.97        6.34      4.32 o 
  -9   4  10       32.00       36.24      7.06 o 
  -8   4  10        9.28       14.11      5.64 o 
  -7   4  10     1506.51     1584.23     45.46 o 
  -6   4  10      194.60      218.93     16.74 o 
  -5   4  10        1.67       12.80      4.94 o 
  -4   4  10     4238.16     4333.85    203.92 o 
  -3   4  10      129.92      130.71     11.02 o 
  -2   4  10       79.03       89.83      8.53 o 
  -1   4  10     1099.01     1051.27     23.33 o 
   0   4  10       41.55       48.34      6.80 o 
   1   4  10       16.65       24.09      5.62 o 
   2   4  10     2594.10     2374.46     47.80 o 
   3   4  10      395.32      397.51     15.50 o 
   4   4  10        3.62       11.67      3.37 o 
   5   4  10      275.90      288.00     14.38 o 
   6   4  10      672.60      706.80     26.50 o 
   7   4  10      107.79      126.06      9.64 o 
   8   4  10      228.88      204.05     33.90 o 
 -11   5  10      160.59      151.77     13.06 o 
 -10   5  10      372.91      416.00     24.69 o 
  -9   5  10      439.77      484.90     28.73 o 
  -8   5  10       45.89       46.59      8.17 o 
  -7   5  10      348.43      336.62     20.20 o 
  -6   5  10       26.57       52.63      6.96 o 
  -5   5  10      119.73      128.40     11.31 o 
  -4   5  10      589.74      552.79     44.52 o 
  -3   5  10      704.76      694.81     28.93 o 
  -2   5  10       32.04       53.71      9.14 o 
  -1   5  10     4241.94     4127.81     54.38 o 
   0   5  10     2015.41     1919.02     36.84 o 
   1   5  10       67.26       69.63      7.22 o 
   2   5  10      689.41      695.09     19.51 o 
   3   5  10     1329.03     1198.29     25.42 o 
   4   5  10      445.60      458.65     15.79 o 
   5   5  10      115.40      124.51     12.08 o 
   6   5  10       13.43       21.95      5.27 o 
   7   5  10       85.24       80.14      7.30 o 
 -11   6  10       14.33       20.65      5.33 o 
 -10   6  10        3.04        6.47      5.17 o 
  -9   6  10      172.23      180.08     17.05 o 
  -8   6  10       12.55       28.52      8.33 o 
  -7   6  10      537.21      533.08     24.02 o 
  -6   6  10       12.03       16.97      5.69 o 
  -5   6  10     1000.39     1157.30     70.17 o 
  -4   6  10     3081.24     3516.60     89.45 o 
  -3   6  10      396.15      402.83     23.10 o 
  -2   6  10      197.70      195.91     15.63 o 
  -1   6  10        2.97        2.53      6.92 o 
   0   6  10       99.57      123.38      9.73 o 
   1   6  10      173.58      188.70     14.25 o 
   2   6  10     1101.33     1115.57     28.63 o 
   3   6  10      561.87      575.73     20.56 o 
   4   6  10     2218.78     2222.34     40.46 o 
   5   6  10        9.38        9.69      4.00 o 
   6   6  10       31.97       38.64      5.99 o 
   7   6  10       97.59      105.70      7.57 o 
 -11   7  10      125.37      117.48     13.13 o 
 -10   7  10     1854.03     1915.44    132.02 o 
  -9   7  10      151.06      140.18     13.89 o 
  -8   7  10     1563.64     1650.10     60.42 o 
  -7   7  10      787.94      862.60     49.51 o 
  -6   7  10       90.61      110.88     12.44 o 
  -5   7  10       18.96       18.71      8.84 o 
  -4   7  10     1920.87     2092.88     50.66 o 
  -3   7  10       78.41       83.78     10.89 o 
  -2   7  10        4.75        8.74     14.42 o 
  -1   7  10    18738.81    18602.25    154.31 o 
   0   7  10       52.01       58.67      9.32 o 
   1   7  10     1776.32     1822.11     49.12 o 
   2   7  10      715.72      739.54     60.47 o 
   3   7  10       16.13       20.86      5.64 o 
   4   7  10        4.41       10.06      3.35 o 
   5   7  10     1618.33     1593.60     30.08 o 
   6   7  10      516.89      505.81     31.77 o 
   7   7  10      273.33      198.46     11.09 o 
 -10   8  10        8.77       12.11      6.26 o 
  -9   8  10      315.04      311.13     25.72 o 
  -8   8  10      213.23      174.74     20.65 o 
  -7   8  10     1709.39     1889.92    105.18 o 
  -6   8  10      110.59      147.65     17.64 o 
  -5   8  10      460.95      486.00     24.60 o 
  -4   8  10     3928.15     4507.16    102.97 o 
  -3   8  10      130.92      190.21     24.25 o 
  -2   8  10       27.22       35.83      7.46 o 
  -1   8  10     1093.21     1134.28     38.73 o 
   0   8  10      405.62      421.23     24.74 o 
   1   8  10     1559.45     1593.19     44.79 o 
   2   8  10     3665.30     3494.11    143.42 o 
   3   8  10      700.51      713.33     27.85 o 
   4   8  10     3514.69     3431.83     60.22 o 
   5   8  10     2029.92     2028.14     32.13 o 
   6   8  10      118.99      126.43     11.32 o 
 -10   9  10      491.86      478.78     24.21 o 
  -9   9  10      842.04      908.83     39.27 o 
  -8   9  10      121.95      131.60      8.36 o 
  -7   9  10      401.07      486.87     18.30 o 
  -6   9  10        0.55        8.18      5.56 o 
  -5   9  10      353.20      395.39     21.65 o 
  -4   9  10      213.78      214.94     16.12 o 
  -3   9  10      219.77      240.12     24.54 o 
  -2   9  10     3385.21     3568.98     68.76 o 
  -1   9  10      125.70      115.12     12.55 o 
   0   9  10     2878.13     2962.69     68.02 o 
   1   9  10     1601.51     1704.50     45.66 o 
   2   9  10     1186.64     1216.10     37.06 o 
   3   9  10      370.03      392.74     29.51 o 
   4   9  10      122.00      123.74     10.61 o 
   5   9  10      198.49      173.21     10.38 o 
   6   9  10      753.62      578.52     19.26 o 
  -9  10  10        5.76       11.14      4.78 o 
  -8  10  10      190.08      192.03     10.71 o 
  -7  10  10       65.95       58.60      6.33 o 
  -6  10  10     1486.85     1520.06     37.41 o 
  -5  10  10     1211.81     1279.93     46.19 o 
  -4  10  10      227.58      265.77     17.37 o 
  -3  10  10     1452.65     1551.11     40.94 o 
  -2  10  10       83.32       85.75     10.75 o 
  -1  10  10      231.90      247.55     17.75 o 
   0  10  10      456.73      472.82     23.91 o 
   1  10  10     1071.58     1099.86     35.54 o 
   2  10  10      221.30      229.27     15.47 o 
   3  10  10     3249.03     3360.53     80.59 o 
   4  10  10     1295.82     1240.01     29.95 o 
   5  10  10      828.40      726.81     18.30 o 
  -8  11  10      150.00      154.28     13.00 o 
  -7  11  10      615.71      601.66     16.22 o 
  -6  11  10       87.22       93.73     21.76 o 
  -5  11  10      159.68      161.19     12.57 o 
  -4  11  10        6.50        8.67      4.61 o 
  -3  11  10     1231.40     1342.77     35.91 o 
  -2  11  10      682.61      712.18     28.55 o 
  -1  11  10      864.15      900.60     31.86 o 
   0  11  10     3630.44     3715.39     63.27 o 
   1  11  10      119.57      107.52     10.76 o 
   2  11  10      809.10      865.93     31.14 o 
   3  11  10       14.37       19.83      6.60 o 
   4  11  10      736.84      700.22     19.48 o 
  -6  12  10      682.27      687.68     20.56 o 
  -5  12  10      180.76      212.90     12.73 o 
  -4  12  10      108.09      116.54      9.93 o 
  -3  12  10      660.64      680.55     23.26 o 
  -2  12  10      110.02      100.38     13.76 o 
  -1  12  10      200.18      190.84     13.65 o 
   0  12  10        0.97        5.60      3.57 o 
   1  12  10      237.25      240.22     14.14 o 
   2  12  10      577.10      588.08     19.92 o 
   3  12  10      708.24      691.09     19.71 o 
   4  12  10      317.42      297.08     15.44 o 
  -5  13  10        1.52        0.47      3.35 o 
  -4  13  10      216.16      212.73     11.21 o 
  -3  13  10       70.03       68.43     10.00 o 
  -2  13  10      560.52      600.08     29.64 o 
  -1  13  10       50.20       50.68      9.06 o 
   0  13  10      137.97      159.39     10.59 o 
   1  13  10     1013.79     1029.23     24.79 o 
   2  13  10     1303.65     1317.63     37.88 o 
  -4  14  10       49.50       23.41      4.23 o 
  -3  14  10        9.30       11.93      3.58 o 
  -2  14  10      217.01      202.82     14.33 o 
  -1  14  10      261.98      282.54     16.61 o 
   0  14  10      236.50      223.96     13.76 o 
 -12   1  11      101.58       95.37     11.62 o 
 -11   1  11       60.02       51.30      6.07 o 
 -10   1  11        7.69       10.33      6.77 o 
  -9   1  11       62.92       79.13     10.69 o 
  -8   1  11     1674.25     1767.32     49.78 o 
  -7   1  11      218.02      227.10     18.53 o 
  -6   1  11      648.39      695.29     31.20 o 
  -5   1  11     1650.74     1651.67     38.61 o 
  -4   1  11      806.56      797.40     26.43 o 
  -3   1  11      278.88      268.53     19.86 o 
  -2   1  11     1180.13     1196.82     39.85 o 
  -1   1  11       13.09        9.22      3.92 o 
   0   1  11        4.35        5.51      2.95 o 
   1   1  11      937.11      834.20     22.91 o 
   2   1  11        3.41        2.86      2.70 o 
   3   1  11        3.36       13.10      3.52 o 
   4   1  11      632.09      611.40     19.03 o 
   5   1  11      116.85      120.05      8.06 o 
   6   1  11     1195.72     1291.47     33.90 o 
   7   1  11      348.29      372.15     15.16 o 
 -12   2  11       30.61       34.81      7.65 o 
 -11   2  11      434.75      480.71     22.51 o 
 -10   2  11      353.00      393.75     25.30 o 
  -9   2  11      233.61      252.79     18.01 o 
  -8   2  11        8.07       16.18      9.88 o 
  -7   2  11      372.03      433.96     24.81 o 
  -6   2  11     1269.77     1286.76     34.77 o 
  -5   2  11     2612.86     2572.86     66.62 o 
  -4   2  11      944.86      888.74     31.15 o 
  -3   2  11     1916.02     1865.40     39.48 o 
  -2   2  11     3911.03     3729.73     69.78 o 
  -1   2  11       12.42       17.76      4.98 o 
   0   2  11     1279.47     1251.23     32.09 o 
   1   2  11      409.87      431.04     16.40 o 
   2   2  11      114.07      114.91      8.63 o 
   3   2  11     1637.75     1559.94     31.07 o 
   4   2  11     1032.54     1016.28     24.26 o 
   5   2  11       35.33       36.10      5.29 o 
   6   2  11     1201.44     1260.47     33.00 o 
   7   2  11      774.58      789.93     21.50 o 
 -11   3  11        2.91       15.88      8.97 o 
 -10   3  11        3.83       13.56      4.71 o 
  -9   3  11      347.74      343.38     19.94 o 
  -8   3  11        1.86       10.32      4.11 o 
  -7   3  11     3439.58     3607.00     69.12 o 
  -6   3  11      213.33      221.47     14.23 o 
  -5   3  11       35.18       46.44     10.09 o 
  -4   3  11     5622.91     5480.94     75.99 o 
  -3   3  11     5767.81     5451.80     85.82 o 
  -2   3  11      142.91      137.48     13.51 o 
  -1   3  11       39.13       39.74      7.04 o 
   0   3  11        6.51       13.94      4.69 o 
   1   3  11     1087.99     1016.91     24.86 o 
   2   3  11     1559.44     1412.54     29.36 o 
   3   3  11     2824.31     2781.59     40.74 o 
   4   3  11      244.40      275.36     12.44 o 
   5   3  11     2076.75     2047.00     46.48 o 
   6   3  11     2389.82     2383.99     44.12 o 
   7   3  11       10.67       10.39      4.34 o 
 -11   4  11      549.01      597.44     35.26 o 
 -10   4  11     1204.08     1266.44     40.49 o 
  -9   4  11      391.30      465.31     21.75 o 
  -8   4  11     1312.16     1468.52     41.15 o 
  -7   4  11      206.87      206.67     16.19 o 
  -6   4  11     1108.52     1149.01     44.80 o 
  -5   4  11     2000.44     1869.80     88.17 o 
  -4   4  11     4075.32     4062.70     84.83 o 
  -3   4  11     1398.08     1400.63     42.35 o 
  -2   4  11       53.71       58.44      8.82 o 
  -1   4  11     6354.07     6258.82     85.63 o 
   0   4  11     1699.65     1598.74     34.46 o 
   1   4  11     2564.63     2511.75     37.00 o 
   2   4  11     1129.13     1135.06     25.92 o 
   3   4  11     1044.34      972.23     23.53 o 
   4   4  11      110.08      105.28      7.49 o 
   5   4  11      507.24      491.09     22.25 o 
   6   4  11     1365.92     1392.03     49.69 o 
   7   4  11      196.52      194.77      9.64 o 
 -11   5  11      618.21      555.17     29.75 o 
 -10   5  11        0.62        4.53      5.96 o 
  -9   5  11       20.09       25.71      7.42 o 
  -8   5  11        7.72       27.78      8.22 o 
  -7   5  11     3172.63     3300.14     74.18 o 
  -6   5  11     2946.70     3143.32     72.48 o 
  -5   5  11     1117.24     1111.64     65.66 o 
  -4   5  11     1399.02     1393.04     63.91 o 
  -3   5  11      322.06      341.10     30.68 o 
  -2   5  11      687.25      719.08     30.18 o 
  -1   5  11        0.54        7.74      3.37 o 
   0   5  11      277.31      250.64     11.79 o 
   1   5  11       19.39       21.88      4.06 o 
   2   5  11     3879.50     3839.51     40.79 o 
   3   5  11      128.65      130.04      8.33 o 
   4   5  11     2446.75     2425.86     46.49 o 
   5   5  11     3074.38     3121.46     53.39 o 
   6   5  11      669.42      649.61     20.97 o 
   7   5  11      962.07      871.08     83.61 o 
 -11   6  11        5.00        5.94      2.92 o 
 -10   6  11      677.83      697.52     25.67 o 
  -9   6  11      422.09      431.67     23.37 o 
  -8   6  11     1061.54     1015.25     38.13 o 
  -7   6  11      470.39      527.60     36.89 o 
  -6   6  11      462.66      486.88     28.01 o 
  -5   6  11       39.19       43.04     11.83 o 
  -4   6  11       27.96       52.17     12.96 o 
  -3   6  11     3571.84     3592.38     95.16 o 
  -2   6  11      901.37      916.75     44.87 o 
  -1   6  11     1362.74     1379.94     40.02 o 
   0   6  11      523.96      570.02     20.62 o 
   1   6  11     2500.50     2542.62     50.82 o 
   2   6  11     1033.67      989.48     21.75 o 
   3   6  11      346.14      341.13     15.47 o 
   4   6  11      178.73      178.00     13.52 o 
   5   6  11      490.48      514.15     20.56 o 
   6   6  11      263.56      259.51     12.30 o 
 -10   7  11       88.45       96.03      8.08 o 
  -9   7  11        2.38        9.06      6.48 o 
  -8   7  11       11.40       14.18      5.40 o 
  -7   7  11       74.06       74.68     13.80 o 
  -6   7  11      421.16      425.48     35.51 o 
  -5   7  11      451.21      369.29    102.81 o 
  -4   7  11      348.09      342.75     29.29 o 
  -3   7  11     1479.86     1549.20     59.05 o 
  -2   7  11     1003.77     1012.13     34.37 o 
  -1   7  11        3.55       11.81      4.57 o 
   0   7  11        2.51        6.41      6.57 o 
   1   7  11      360.71      352.39     29.12 o 
   2   7  11     1636.52     1546.97     42.47 o 
   3   7  11     1237.63     1252.75     32.62 o 
   4   7  11      598.27      602.42     26.73 o 
   5   7  11      486.27      476.98     18.34 o 
   6   7  11      335.39      330.11     16.56 o 
 -10   8  11       15.67       33.82      6.84 o 
  -9   8  11      449.25      434.28     12.68 o 
  -8   8  11       64.06       78.52      6.68 o 
  -7   8  11      138.66      165.13     13.05 o 
  -6   8  11      781.30      833.81     57.35 o 
  -5   8  11       22.16       20.80      6.03 o 
  -4   8  11      745.81      867.11     41.62 o 
  -3   8  11      826.62      848.69     44.92 o 
  -2   8  11      226.09      216.16     16.81 o 
  -1   8  11      464.99      449.14     23.66 o 
   0   8  11     2769.05     2792.46     57.22 o 
   1   8  11      153.29      154.66     12.99 o 
   2   8  11      254.22      213.73     21.31 o 
   3   8  11      357.06      373.87     14.89 o 
   4   8  11       22.30       17.81      4.63 o 
   5   8  11       52.38       57.44      8.18 o 
  -9   9  11      288.95      267.60     17.53 o 
  -8   9  11       97.04      100.25      8.08 o 
  -7   9  11      175.47      143.45     10.79 o 
  -6   9  11        0.60        6.51      3.58 o 
  -5   9  11        0.68        5.44      3.74 o 
  -4   9  11      670.05      673.53     38.68 o 
  -3   9  11       95.89      125.68     17.18 o 
  -2   9  11      569.84      617.92     27.36 o 
  -1   9  11      351.08      353.90     20.39 o 
   0   9  11      335.26      331.61     19.37 o 
   1   9  11        7.71        5.97      2.81 o 
   2   9  11      447.96      480.72     30.69 o 
   3   9  11     1148.09     1125.47     30.30 o 
   4   9  11       81.70       91.36      7.60 o 
   5   9  11        1.31        4.27      2.29 o 
  -7  10  11       13.91       25.51      6.40 o 
  -6  10  11      172.80      157.00     16.06 o 
  -5  10  11      190.98      216.99     13.96 o 
  -4  10  11     1203.07     1295.06     50.52 o 
  -3  10  11        0.71        2.10      5.18 o 
  -2  10  11       18.44       10.39      5.54 o 
  -1  10  11      500.52      562.56     38.06 o 
   0  10  11      107.38      111.22     10.75 o 
   1  10  11      936.74      978.84     31.79 o 
   2  10  11        0.44       10.90      5.86 o 
   3  10  11       27.75       36.63      5.41 o 
   4  10  11      143.82      144.44     12.22 o 
  -7  11  11     1221.00     1174.37     30.03 o 
  -6  11  11      933.20      933.29     33.50 o 
  -5  11  11        3.75       21.78      5.23 o 
  -4  11  11      119.84      138.75     15.38 o 
  -3  11  11      457.64      504.61     29.71 o 
  -2  11  11        2.21        2.05      3.72 o 
  -1  11  11        4.09        4.87      3.44 o 
   0  11  11       38.12       38.12      6.11 o 
   1  11  11      130.83      134.21     10.09 o 
   2  11  11      317.44      333.60     15.26 o 
   3  11  11      230.95      229.16     10.80 o 
  -6  12  11      766.10      765.92     24.09 o 
  -5  12  11     1079.46     1052.43     33.93 o 
  -4  12  11       74.21       85.06     10.55 o 
  -3  12  11      172.53      175.19     15.73 o 
  -2  12  11      745.49      766.62     32.89 o 
  -1  12  11      187.39      211.79     16.99 o 
   0  12  11     1774.22     1920.26     47.77 o 
   1  12  11        1.77       -2.98      2.98 o 
   2  12  11       49.64       37.65      6.13 o 
  -4  13  11       31.99       28.52      5.23 o 
  -3  13  11     1206.51     1361.67     36.57 o 
  -2  13  11        5.89       10.56      3.41 o 
  -1  13  11       88.83       79.17      8.80 o 
   0  13  11        1.70       10.83      3.25 o 
 -11   0  12     2001.70     1824.52     42.12 o 
 -10   0  12      785.89      806.88     44.32 o 
  -9   0  12        9.26       17.92     12.13 o 
  -8   0  12      323.27      288.58     35.77 o 
  -7   0  12      643.47      701.41     36.40 o 
  -6   0  12      629.97      664.44     35.77 o 
  -5   0  12     4444.94     4331.24    117.95 o 
  -4   0  12      159.32      146.16     21.89 o 
  -3   0  12     6585.84     6221.55    134.51 o 
  -2   0  12     3189.34     2772.36     87.21 o 
  -1   0  12      292.55      240.66     25.24 o 
   0   0  12       53.78       89.37     10.48 o 
   1   0  12      104.11       65.59      9.45 o 
   2   0  12     1178.92     1166.18     38.66 o 
   3   0  12     1795.80     1715.82     44.22 o 
   4   0  12     4220.22     4244.02     66.46 o 
   5   0  12     1171.35     1211.11     46.28 o 
   6   0  12     2295.75     2328.64     54.46 o 
   7   0  12      164.32      196.53     11.60 o 
 -11   1  12       17.85       35.76      5.30 o 
 -10   1  12        1.07        6.98      3.25 o 
  -9   1  12     1414.86     1488.21     47.40 o 
  -8   1  12     2394.78     2535.25    100.97 o 
  -7   1  12       17.49       18.08      5.59 o 
  -6   1  12     1871.58     1846.37     44.09 o 
  -5   1  12      108.39       98.61     11.19 o 
  -4   1  12        2.74       14.65      6.42 o 
  -3   1  12      368.08      378.63     23.54 o 
  -2   1  12     3646.92     3511.71     69.21 o 
  -1   1  12      871.19      878.89     33.74 o 
   0   1  12     3533.04     3209.50     51.48 o 
   1   1  12     5160.68     4686.07     53.58 o 
   2   1  12       14.37       13.59      3.42 o 
   3   1  12      853.04      871.98     22.18 o 
   4   1  12       70.26       47.02      5.10 o 
   5   1  12       34.67       36.59      6.15 o 
   6   1  12      327.47      346.48     14.80 o 
   7   1  12     2182.41     2129.88     63.68 o 
 -11   2  12        2.62        1.59      2.67 o 
 -10   2  12      657.67      582.39     60.96 o 
  -9   2  12       51.00       63.23      8.08 o 
  -8   2  12       43.25       63.89      9.20 o 
  -7   2  12      175.40      185.84     12.94 o 
  -6   2  12     1704.16     1741.23     44.97 o 
  -5   2  12     1506.72     1471.13     40.92 o 
  -4   2  12     5172.55     5113.28     87.45 o 
  -3   2  12     2332.31     2229.09     56.24 o 
  -2   2  12       52.39       64.80      9.59 o 
  -1   2  12      102.38       92.86     11.21 o 
   0   2  12       11.16       19.56      4.59 o 
   1   2  12     1944.81     1633.17     31.30 o 
   2   2  12      579.24      574.64     18.45 o 
   3   2  12      802.79      836.36     21.49 o 
   4   2  12     2403.62     2345.85     33.55 o 
   5   2  12      764.70      794.24     25.97 o 
   6   2  12     1007.36     1057.03     25.20 o 
   7   2  12      326.68      331.79     14.37 o 
 -11   3  12       28.59       37.25      8.46 o 
 -10   3  12      313.16      338.26     29.50 o 
  -9   3  12       11.03        2.43      8.78 o 
  -8   3  12        6.73       14.28      4.56 o 
  -7   3  12     4144.24     4085.51     79.62 o 
  -6   3  12      607.45      606.97     25.77 o 
  -5   3  12       61.37       50.70      9.46 o 
  -4   3  12      169.49      163.42     15.71 o 
  -3   3  12     3210.19     3203.35     65.59 o 
  -2   3  12        6.49       16.13      7.37 o 
  -1   3  12     1786.06     1693.61     37.31 o 
   0   3  12     1103.01     1123.90     30.11 o 
   1   3  12       31.47       53.50      5.77 o 
   2   3  12     1250.68     1224.43     26.35 o 
   3   3  12       58.38       60.40      5.76 o 
   4   3  12       37.03       50.44      4.98 o 
   5   3  12       39.73       39.55      6.12 o 
   6   3  12     1227.08     1269.44     26.36 o 
 -11   4  12      154.62      159.85     12.27 o 
 -10   4  12      143.97      164.35     12.69 o 
  -9   4  12       17.79       22.98      6.73 o 
  -8   4  12      161.52      161.94     16.15 o 
  -7   4  12      399.11      418.62     25.78 o 
  -6   4  12       10.29        9.06      5.75 o 
  -5   4  12      256.51      229.33     17.57 o 
  -4   4  12     1058.62     1018.37     77.92 o 
  -3   4  12      207.49      220.26     16.86 o 
  -2   4  12       34.54       40.55      7.47 o 
  -1   4  12      919.53      860.64     31.55 o 
   0   4  12       56.17       59.89      7.09 o 
   1   4  12      840.93      801.33     24.59 o 
   2   4  12      101.46       95.82      7.38 o 
   3   4  12      210.24      213.89     10.22 o 
   4   4  12       16.08       19.15      3.81 o 
   5   4  12     1508.03     1426.44     32.24 o 
   6   4  12      316.66      311.74     12.32 o 
 -10   5  12       11.34       13.37      5.35 o 
  -9   5  12        4.02        8.60      3.61 o 
  -8   5  12      210.59      247.49     14.78 o 
  -7   5  12        3.41       13.50      4.77 o 
  -6   5  12      161.32      151.62     21.23 o 
  -5   5  12      309.00      329.41     31.27 o 
  -4   5  12       31.26       32.60     11.19 o 
  -3   5  12       52.49       53.73     12.39 o 
  -2   5  12      222.34      239.18     24.27 o 
  -1   5  12      984.87      956.28     31.80 o 
   0   5  12       29.23       35.53      5.08 o 
   1   5  12      291.16      319.81     12.90 o 
   2   5  12      364.49      361.20     13.23 o 
   3   5  12        6.18        8.97      2.73 o 
   4   5  12      395.63      349.71     17.99 o 
   5   5  12       42.46       33.60      7.15 o 
   6   5  12       36.89       39.24      4.09 o 
 -10   6  12        0.64        3.05      2.73 o 
  -9   6  12      170.26      156.46     18.42 o 
  -8   6  12        1.29        0.16      3.21 o 
  -7   6  12      529.03      573.36     25.30 o 
  -6   6  12       13.67       15.64      8.24 o 
  -5   6  12       12.90       21.14      7.96 o 
  -4   6  12      346.69      315.90     28.25 o 
  -3   6  12      239.92      222.27     23.10 o 
  -2   6  12      186.35      196.99     20.84 o 
  -1   6  12      241.60      245.98     16.10 o 
   0   6  12      514.91      510.56     22.54 o 
   1   6  12      307.78      285.68     13.75 o 
   2   6  12     1101.86     1070.27     20.92 o 
   3   6  12      867.74      845.19     48.78 o 
   4   6  12      260.05      281.62     15.87 o 
   5   6  12      406.80      380.46     14.41 o 
  -9   7  12      148.86      158.55      7.64 o 
  -8   7  12      151.30      171.43     18.56 o 
  -7   7  12      395.91      433.46     29.34 o 
  -6   7  12        9.90       16.59      6.49 o 
  -5   7  12      160.70      150.40     18.42 o 
  -4   7  12       12.75       12.36      7.19 o 
  -3   7  12      337.82      397.56     28.36 o 
  -2   7  12      128.32      127.72     11.45 o 
  -1   7  12     3661.69     3747.23     58.64 o 
   0   7  12     1387.42     1431.50     55.80 o 
   1   7  12      389.33      380.20     27.49 o 
   2   7  12     1836.73     1912.89     73.27 o 
   3   7  12     1033.31      965.70     59.33 o 
   4   7  12      151.21      126.18     13.15 o 
   5   7  12       47.13       34.82      5.75 o 
  -8   8  12      144.44      118.16     10.62 o 
  -7   8  12        3.43        9.85      5.35 o 
  -6   8  12     1149.65     1352.03     52.95 o 
  -5   8  12     1527.34     1631.17     38.32 o 
  -4   8  12     1940.83     2039.66     42.88 o 
  -3   8  12      888.17      916.60     43.56 o 
  -2   8  12     1665.99     1731.92     59.44 o 
  -1   8  12       57.26       68.43     11.83 o 
   0   8  12      837.76      829.72     28.07 o 
   1   8  12      248.04      240.47     21.22 o 
   2   8  12     2365.43     2420.31     44.76 o 
   3   8  12     1932.41     1842.72     33.84 o 
   4   8  12      131.47      127.97     11.90 o 
  -8   9  12     1054.85     1116.25     28.89 o 
  -7   9  12     1482.89     1540.42     43.33 o 
  -6   9  12        6.28        9.23      4.68 o 
  -5   9  12       14.80       11.58      5.90 o 
  -4   9  12        1.21        9.49      5.43 o 
  -3   9  12      740.99      831.16     39.48 o 
  -2   9  12     1085.14     1163.56     46.13 o 
  -1   9  12     1718.99     1723.86     54.52 o 
   0   9  12     2277.61     2269.59     44.01 o 
   1   9  12     2031.17     2178.75     60.44 o 
   2   9  12      629.01      631.80     21.33 o 
   3   9  12      173.82      169.55     14.37 o 
   4   9  12      149.30      144.85     10.52 o 
  -7  10  12       34.19       42.94      6.23 o 
  -6  10  12      722.36      756.14     30.31 o 
  -5  10  12     1032.67     1136.61     40.43 o 
  -4  10  12       98.89       97.84     12.59 o 
  -3  10  12     1338.15     1390.49     47.17 o 
  -2  10  12      315.88      338.78     23.21 o 
  -1  10  12       96.31       94.50     12.08 o 
   0  10  12      445.50      480.33     24.84 o 
   1  10  12     1771.97     1842.37     51.55 o 
   2  10  12      260.92      257.37     17.63 o 
   3  10  12     1694.54     1491.52     35.16 o 
  -6  11  12      993.14      938.39     27.64 o 
  -5  11  12      439.96      458.30     22.33 o 
  -4  11  12      519.05      543.95     25.90 o 
  -3  11  12        8.39        7.83      3.68 o 
  -2  11  12      965.91      990.67     35.44 o 
  -1  11  12        2.37        6.25      3.18 o 
   0  11  12     2008.52     2004.97     43.25 o 
   1  11  12     1625.67     1614.57     41.55 o 
   2  11  12       26.14       19.48      4.23 o 
  -4  12  12      133.51      115.13     10.01 o 
  -3  12  12       75.95       66.70      8.00 o 
  -2  12  12     1589.23     1756.99     39.79 o 
  -1  12  12       78.42       70.25      7.52 o 
   0  12  12       18.37       29.31      5.09 o 
 -10   1  13      859.52      746.69     64.87 o 
  -9   1  13      348.28      356.92     17.54 o 
  -8   1  13        0.38       -1.38      4.36 o 
  -7   1  13        4.31        4.30      4.21 o 
  -6   1  13        7.96       12.12      5.47 o 
  -5   1  13      374.42      404.06     30.76 o 
  -4   1  13       17.44       23.78      7.06 o 
  -3   1  13      647.15      671.88     30.36 o 
  -2   1  13      235.32      282.60     19.28 o 
  -1   1  13      194.56      159.90     14.29 o 
   0   1  13      419.70      382.78     16.98 o 
   1   1  13      415.32      372.79     14.15 o 
   2   1  13      186.10      173.22      9.46 o 
   3   1  13      512.66      449.57     14.23 o 
   4   1  13      910.47      877.91     20.85 o 
   5   1  13       30.23       42.19      5.16 o 
 -10   2  13      175.52      184.18     15.38 o 
  -9   2  13        1.42        4.21      2.97 o 
  -8   2  13      661.24      635.84     25.61 o 
  -7   2  13        5.71        5.43      4.33 o 
  -6   2  13      661.11      635.87     29.35 o 
  -5   2  13       15.19       20.71      6.06 o 
  -4   2  13      426.42      425.07     24.30 o 
  -3   2  13      628.14      590.41     27.95 o 
  -2   2  13     1672.92     1573.25     44.37 o 
  -1   2  13      999.83      959.75     33.94 o 
   0   2  13      185.62      214.05     12.64 o 
   1   2  13     2680.94     2514.42     36.01 o 
   2   2  13      238.39      210.11     10.86 o 
   3   2  13      743.85      715.75     17.59 o 
   4   2  13       14.57       15.73      4.02 o 
   5   2  13      104.54       99.99      7.47 o 
 -10   3  13       50.17       31.94      6.56 o 
  -9   3  13      352.12      337.77     24.78 o 
  -8   3  13      279.38      345.33     28.52 o 
  -7   3  13      437.28      478.75     23.08 o 
  -6   3  13      101.52      111.42     12.21 o 
  -5   3  13     2826.13     2780.50     95.52 o 
  -4   3  13      170.74      178.81     15.34 o 
  -3   3  13      133.37      158.64     14.38 o 
  -2   3  13     1617.48     1495.69     42.39 o 
  -1   3  13      646.98      659.65     27.44 o 
   0   3  13        5.54       16.71      4.01 o 
   1   3  13      144.24      149.58     10.28 o 
   2   3  13     1230.56     1150.82     22.94 o 
   3   3  13      140.72      158.07      8.05 o 
   4   3  13     2288.65     2207.14     39.13 o 
   5   3  13      118.71      128.45      8.00 o 
 -10   4  13      355.05      397.96     19.97 o 
  -9   4  13      481.49      505.94     28.60 o 
  -8   4  13      499.23      571.44     34.85 o 
  -7   4  13      573.24      622.57     39.03 o 
  -6   4  13      112.69      118.82     18.22 o 
  -5   4  13      181.59      157.94     13.48 o 
  -4   4  13      420.09      405.01     21.70 o 
  -3   4  13     1012.49      991.45     33.57 o 
  -2   4  13      130.36      125.25     11.93 o 
  -1   4  13     1407.75     1382.77     31.01 o 
   0   4  13     1350.18     1356.56     30.27 o 
   1   4  13     1657.30     1570.90     31.55 o 
   2   4  13     1925.00     1796.54     27.27 o 
   3   4  13     1055.59     1032.45     28.39 o 
   4   4  13       19.64       24.92      4.19 o 
   5   4  13      473.32      477.11     13.97 o 
  -9   5  13      117.19      131.94     13.66 o 
  -8   5  13       11.32       16.40      7.01 o 
  -7   5  13       11.49       11.98      7.36 o 
  -6   5  13      624.20      674.19     40.09 o 
  -5   5  13      566.92      625.61     39.11 o 
  -4   5  13     1390.57     1468.87     59.39 o 
  -3   5  13     1086.35     1079.13     49.64 o 
  -2   5  13      776.03      816.69     41.71 o 
  -1   5  13     3637.84     3375.86     46.09 o 
   0   5  13       96.14       98.30      7.96 o 
   1   5  13       44.06       30.53      5.18 o 
   2   5  13      709.62      731.29     18.99 o 
   3   5  13     2329.50     2066.45     36.88 o 
   4   5  13      654.91      593.27     35.79 o 
   5   5  13     3132.34     2787.21     44.38 o 
  -9   6  13      800.17      775.72     19.65 o 
  -8   6  13        4.66        7.06      4.28 o 
  -7   6  13      641.30      758.14     37.07 o 
  -6   6  13      492.80      496.99     31.77 o 
  -5   6  13      231.61      236.28     22.53 o 
  -4   6  13      112.90      104.58     15.08 o 
  -3   6  13      667.65      705.99     37.16 o 
  -2   6  13      758.66      763.74     29.01 o 
  -1   6  13      835.51      848.04     22.26 o 
   0   6  13     3018.24     2841.40     48.93 o 
   1   6  13      361.21      366.97     16.66 o 
   2   6  13     2927.11     2852.56     69.32 o 
   3   6  13      314.79      297.58     20.42 o 
   4   6  13      151.02      144.24     12.10 o 
  -8   7  13       81.43       77.08      6.35 o 
  -7   7  13        1.61        4.33      3.35 o 
  -6   7  13      433.49      495.62     27.99 o 
  -5   7  13      698.25      741.00     35.06 o 
  -4   7  13      682.65      725.76     25.07 o 
  -3   7  13      670.09      688.18     24.12 o 
  -2   7  13      519.50      520.65     16.74 o 
  -1   7  13        7.03        8.91      3.15 o 
   0   7  13       17.62       36.75      8.85 o 
   1   7  13       11.80       15.12      6.26 o 
   2   7  13      235.57      222.13     18.28 o 
   3   7  13      153.25      153.77     13.57 o 
   4   7  13      752.26      700.92     22.84 o 
  -8   8  13      457.72      470.65     18.13 o 
  -7   8  13       38.39       41.44      7.20 o 
  -6   8  13      216.10      207.05     11.00 o 
  -5   8  13       58.09       59.86      6.49 o 
  -4   8  13      162.26      184.01     17.49 o 
  -3   8  13       84.15       91.04     12.34 o 
  -2   8  13      202.92      204.62     17.99 o 
  -1   8  13      112.60      115.61      9.94 o 
   0   8  13        6.36       13.13      5.79 o 
   1   8  13     1525.41     1544.69     47.20 o 
   2   8  13       80.57      113.34     11.93 o 
   3   8  13      335.56      303.70     16.51 o 
  -7   9  13        3.27        4.32      2.45 o 
  -6   9  13     1229.64     1333.92     38.30 o 
  -5   9  13      302.17      315.50     20.36 o 
  -4   9  13      297.70      306.67     20.67 o 
  -3   9  13        8.43       17.06      5.66 o 
  -2   9  13       61.78       64.05      6.48 o 
  -1   9  13       97.25      107.44     12.95 o 
   0   9  13     1069.20     1002.26     36.04 o 
   1   9  13      223.17      210.21     15.79 o 
   2   9  13       31.97       24.25      4.90 o 
  -6  10  13       40.48       37.98      5.58 o 
  -5  10  13       17.74        9.56      3.87 o 
  -4  10  13        0.65        0.94      2.74 o 
  -3  10  13      318.93      351.82     19.71 o 
  -2  10  13        8.88        9.84      3.30 o 
  -1  10  13      251.34      245.19     10.60 o 
   0  10  13       25.31       31.91      5.83 o 
   1  10  13        0.02        3.71      2.36 o 
  -4  11  13       13.33       16.53      3.66 o 
  -3  11  13       17.76       17.73      3.85 o 
  -9   0  14     1092.52      973.35     31.78 o 
  -8   0  14        2.07        9.40      5.84 o 
  -7   0  14     1168.97     1210.78     48.85 o 
  -6   0  14      191.14      174.24     20.37 o 
  -5   0  14     4420.95     4415.34    101.76 o 
  -4   0  14     1114.30     1054.65     50.25 o 
  -3   0  14       22.79       18.34      7.75 o 
  -2   0  14     3796.99     3674.00     91.03 o 
  -1   0  14       41.68       25.24      8.62 o 
   0   0  14      241.44      217.80     20.92 o 
   1   0  14      227.15      232.12     13.77 o 
   2   0  14     1164.60     1066.27     27.90 o 
   3   0  14      220.81      223.79     11.68 o 
   4   0  14     3668.19     3353.88     53.37 o 
  -9   1  14      166.88      160.61     23.59 o 
  -8   1  14     1470.65     1411.89     32.70 o 
  -7   1  14      404.38      416.30     20.11 o 
  -6   1  14      764.67      717.87     28.23 o 
  -5   1  14      704.04      681.32     28.25 o 
  -4   1  14     2399.95     2338.85     52.41 o 
  -3   1  14       48.46       45.35      7.63 o 
  -2   1  14        2.66       15.87      6.45 o 
  -1   1  14     2285.19     2161.05     47.52 o 
   0   1  14      381.40      345.98     18.39 o 
   1   1  14     2518.72     2476.94     37.08 o 
   2   1  14     1443.44     1325.94     21.96 o 
   3   1  14      427.87      379.05     10.59 o 
   4   1  14      376.03      375.08     12.54 o 
  -9   2  14       11.29       10.20      4.73 o 
  -8   2  14       15.47       20.15      4.30 o 
  -7   2  14      159.27      162.73     12.20 o 
  -6   2  14      275.42      281.07     17.24 o 
  -5   2  14      718.04      735.96     28.69 o 
  -4   2  14     1626.60     1555.77     41.86 o 
  -3   2  14      579.39      597.16     25.87 o 
  -2   2  14        2.51        8.28      4.44 o 
  -1   2  14     1358.78     1222.27     35.09 o 
   0   2  14       64.25       66.23      8.35 o 
   1   2  14       57.08       53.49      5.62 o 
   2   2  14        8.41       17.63      2.71 o 
   3   2  14      414.86      363.77     15.43 o 
   4   2  14     2555.45     2378.03     44.52 o 
  -9   3  14      413.58      409.08     21.08 o 
  -8   3  14       26.24       31.03      7.99 o 
  -7   3  14      659.47      653.46     35.66 o 
  -6   3  14      146.95      144.82     11.62 o 
  -5   3  14      444.94      417.41     20.50 o 
  -4   3  14      906.87      881.21     30.24 o 
  -3   3  14      829.80      825.23     29.10 o 
  -2   3  14       11.07       16.07      4.74 o 
  -1   3  14        1.71        4.44      3.09 o 
   0   3  14     3216.60     3081.28     41.21 o 
   1   3  14        6.05        7.75      2.56 o 
   2   3  14      854.72      783.55     18.57 o 
   3   3  14      464.24      383.83     36.64 o 
   4   3  14        2.80        5.54      2.13 o 
  -9   4  14      122.66      116.77     10.45 o 
  -8   4  14      167.65      162.11     15.28 o 
  -7   4  14      123.15      117.79     14.80 o 
  -6   4  14      347.92      377.86     27.55 o 
  -5   4  14        0.03        4.54      5.35 o 
  -4   4  14       13.28       23.79      7.75 o 
  -3   4  14      102.69      113.73     10.53 o 
  -2   4  14       19.34       16.28      4.34 o 
  -1   4  14      544.45      528.11     22.18 o 
   0   4  14        0.88        1.46      2.01 o 
   1   4  14       50.76       37.56      4.53 o 
   2   4  14      264.34      260.01     12.46 o 
   3   4  14     2080.13     1882.46     44.14 o 
  -8   5  14      112.58      125.47     12.19 o 
  -7   5  14       14.58        9.38      4.32 o 
  -6   5  14       76.66      101.72     13.64 o 
  -5   5  14        6.87       11.41      5.79 o 
  -4   5  14       37.08       39.88      9.20 o 
  -3   5  14      253.51      243.57     21.46 o 
  -2   5  14        0.15       -0.53      2.13 o 
  -1   5  14       15.49       29.78      5.91 o 
   0   5  14      110.50      115.11     11.07 o 
   1   5  14      177.33      160.63      7.93 o 
   2   5  14       11.07       14.87      3.06 o 
   3   5  14      124.39      127.24     10.67 o 
  -8   6  14       43.54       48.95      6.34 o 
  -7   6  14        0.29        9.63      3.40 o 
  -6   6  14      152.95      197.33     16.42 o 
  -5   6  14       96.35      105.42      8.84 o 
  -4   6  14      378.15      390.71     17.09 o 
  -3   6  14     1144.62     1180.04     60.05 o 
  -2   6  14       80.95       86.49      7.68 o 
  -1   6  14      329.95      341.24     14.30 o 
   0   6  14       24.75       22.19      3.70 o 
   1   6  14      106.35       99.22     11.06 o 
   2   6  14        1.16        2.84      2.45 o 
  -7   7  14      794.50      821.58     26.94 o 
  -6   7  14      561.02      600.97     17.20 o 
  -5   7  14      136.50      150.69      9.39 o 
  -4   7  14       68.22       61.40     12.13 o 
  -3   7  14      159.60      175.42     10.08 o 
  -2   7  14      310.18      297.47     13.65 o 
  -1   7  14        8.42       10.43      3.87 o 
   0   7  14     2986.00     2623.45     53.27 o 
   1   7  14        9.06       15.63      4.38 o 
   2   7  14       20.10       16.48      3.91 o 
  -6   8  14       39.55       43.25      6.39 o 
  -5   8  14      194.19      211.98     14.89 o 
  -4   8  14      859.34      835.59     30.06 o 
  -3   8  14     1669.44     1769.92     42.67 o 
  -2   8  14       10.24       17.86      4.19 o 
  -1   8  14      335.24      236.10     13.63 o 
   0   8  14      243.80      215.76     13.37 o 
  -5   9  14       54.41       73.46      7.42 o 
  -4   9  14      260.30      265.14     14.62 o 
  -3   9  14        2.03        2.36      2.06 o 
  -8   1  15        2.62       15.19      4.25 o 
  -7   1  15       86.22       84.08      7.16 o 
  -6   1  15        2.17        4.60      3.13 o 
  -5   1  15       22.85       18.71      4.76 o 
  -4   1  15     1189.42     1092.97     30.82 o 
  -3   1  15        0.27        7.93      5.56 o 
  -2   1  15     1182.30     1193.69     31.66 o 
  -1   1  15       97.60       93.40      8.81 o 
   0   1  15       31.67       30.99      5.14 o 
   1   1  15      113.37      115.00      8.40 o 
   2   1  15      456.70      439.04     14.17 o 
  -8   2  15       47.12       58.70      7.42 o 
  -7   2  15     1125.99      982.04     97.39 o 
  -6   2  15       31.40       23.97      6.80 o 
  -5   2  15     1453.52     1402.07     32.65 o 
  -4   2  15        4.93        8.63      3.55 o 
  -3   2  15      270.29      286.72     15.52 o 
  -2   2  15        0.44        5.18      4.54 o 
  -1   2  15     1898.70     1787.98     36.30 o 
   0   2  15      126.42      122.06      9.19 o 
   1   2  15      480.14      486.09     16.39 o 
   2   2  15      718.28      634.15     22.76 o 
  -8   3  15      690.85      633.73     22.32 o 
  -7   3  15       54.43       60.44      8.85 o 
  -6   3  15      165.27      175.46     16.13 o 
  -5   3  15      942.76      938.61     48.90 o 
  -4   3  15      537.67      567.30     20.05 o 
  -3   3  15      856.16      788.63     24.00 o 
  -2   3  15      208.82      201.50     12.08 o 
  -1   3  15      409.59      383.53     16.06 o 
   0   3  15       56.97       53.13      6.31 o 
   1   3  15       89.64       78.81      6.26 o 
  -7   4  15       10.63        7.13      3.42 o 
  -6   4  15      803.55      788.25     31.34 o 
  -5   4  15      523.35      482.57     26.11 o 
  -4   4  15      308.55      325.08     14.27 o 
  -3   4  15       83.12       90.18      7.46 o 
  -2   4  15     1529.64     1511.30     41.63 o 
  -1   4  15      109.54      103.49      7.67 o 
   0   4  15     2422.10     2157.42     42.40 o 
   1   4  15      305.11      237.89     13.42 o 
  -7   5  15       13.19       20.76      4.07 o 
  -6   5  15      617.59      626.43     17.16 o 
  -5   5  15      333.48      336.61     13.42 o 
  -4   5  15      635.63      629.69     18.45 o 
  -3   5  15     2062.37     1975.15     30.83 o 
  -2   5  15      411.53      390.58     20.66 o 
  -1   5  15     2162.82     2176.52     45.16 o 
   0   5  15      174.53      132.45      9.84 o 
  -6   6  15     1092.04     1059.83     27.59 o 
  -5   6  15        0.19        3.95      1.68 o 
  -4   6  15       92.88       89.15      6.19 o 
  -3   6  15       26.62       26.90      5.07 o 
  -2   6  15      557.25      542.21     19.75 o 
  -5   0  16        1.07        6.16      3.40 o 
  -4   0  16     1135.34     1114.18     34.39 o 
  -3   0  16      921.51      894.44     31.27 o 
  -2   0  16     2034.18     1799.01     43.71 o 
  -1   0  16      531.82      491.71     21.70 o 
   0   0  16      204.20      191.21     12.25 o 
  -6   1  16        4.60        5.55      2.81 o 
  -5   1  16       82.12       66.49      5.61 o 
  -4   1  16      256.93      211.21     10.48 o 
  -3   1  16       22.99       23.78      3.87 o 
  -2   1  16        5.78       13.67      3.26 o 
  -1   1  16      940.47      932.80     20.67 o 
   0   1  16      846.91      750.59     16.64 o 
  -6   2  16      180.55      184.95     11.91 o 
  -5   2  16       18.46       18.15      4.91 o 
  -4   2  16        9.80       22.47      3.52 o 
  -3   2  16      989.03      833.10     48.18 o 
  -2   2  16      636.50      541.52     37.39 o 
  -1   2  16      840.73      785.27     33.03 o 
   0   2  16     1054.32      912.81     24.81 o 
  -5   3  16       34.64       23.77      4.77 o 
  -4   3  16       60.07       59.07      7.58 o 
  -3   3  16      851.59      830.17     27.72 o 
  -2   3  16      860.58      825.06     26.79 o 
  -1   3  16      292.41      284.79     14.46 o 
  -4   4  16      231.08      179.57     11.42 o 
  -3   4  16     1171.09     1099.92     28.21 o 
                                                 
